# Supplementary material for: Host Genetic Effects and Phenotypic Landscapes of Rumen Bacterial Enterotypes in a Large Sheep Population
Source: Animals (Basel). 2025 Sep 17;15(18):2724. doi: 10.3390/ani15182724 (PMC12466472; doi:10.3390/ani15182724)
Supplement: Supplementary file 1 [file animals-15-02724-s001.zip]

Archive with 1 entries (1 files):
- animals-3801526-supplementary.xlsx
