# Supplementary material for: Host Genetic Effects and Phenotypic Landscapes of Rumen Bacterial Enterotypes in a Large Sheep Population
Source: Animals (Basel). 2025 Sep 17;15(18):2724. doi: 10.3390/ani15182724 (PMC12466472; doi:10.3390/ani15182724)
Supplement: Supplementary file 1 [file animals-15-02724-s001.zip › animals-3801526-supplementary.xlsx]

## Sheet: Table S1
Table S1. Diet information for animal experiments (air-dry basis).
Ingredient composition (% as fed)		Chemical composition
Corn	32.5	Dry matter (DM) [%]	88.78
Corn germ meal	18	Crude protein (CP) [%]	13.09
Corn stalks	12	Digestible energy [MJ/kg]	11.11
Corn hulls	11	Neutral detergent fiber (NDF) [%]	27.08
Corn cob	8	Acid detergent fiber (ADF) [%]	13.99
Soybean meal	4	Crude fiber (CF) [%]	9.78
Cotton meal	5
Molasses	3.3
Bentonite	1.5
Baking soda	1
Stone powder	0.8
Expanded Urea	0.7
Premix	0.5
Nacl	0.7
Gypsum powder	1
Notes: Dry matter (DM; Method 934.01), crude protein (CP; Method 954.01), and crude fiber (CF; Method 962.09) in the feeds were assayed as described by the Association of Official Analytical Chemists (AOAC, 1990). Neutral detergent fiber (NDF) and acid detergent fiber (ADF) were analyzed according to the procedures of Van Soest et al., 1991. Digestible energy was calculated from data provided by …

## Sheet: Table S2. 
Table S2. The number of sheep with different rumen bacterial enterotypes within different covariates.
Batch	Batch_1	Batch_2	Batch_3	Batch_4
Enterotype_1	99	97	101	300
Enterotype_2	93	253	73	134
Birthplace	Birthplace_1	Birthplace_2	Birthplace_3	Birthplace_4	Birthplace_5
Enterotype_1	99	97	325	50	26
Enterotype_2	93	253	178	16	13
Rear_year	Rear year_1	Rear year_2
Enterotype_1	196	401
Enterotype_2	346	207
Season	Season_1	Season_2
Enterotype_1	200	397
Enterotype_2	166	387

## Sheet: Table S3. 
Table S3. Pairwise chi - square tests are used to compare the significance of proportions between different categories within covariates.
Batch	Batch_1	Batch_2	Batch_3
Batch_2	2.2e-07	-	-
Batch_3	0.25465	1.5e-10	-
Batch_4	0.00011	<2e-16	0.02409
Birthplace	Birthplace_1	Birthplace_2	Birthplace_3	Birthplace_4
Birthplace_2	4.4e-07	-	-	-
Birthplace_3	0.011	<2e-16	-	-
Birthplace_4	0.006	1.8e-12	0.389	-
Birthplace_5	0.389	1.2e-05	0.932	0.87
Rear_year	Rear year_1
Rear year_2	<2e-16
Season	Season_1
Season_2	0.23

## Sheet: Table S4.
Table S4. Logistic regression analysis is used to compare the impact of different categories within covariates on rumen bacterial enterotypes.
	Estimate	Std. Error	z value	P value	Significance Marker
Batch_1	-0.06252	0.14441	-0.433	0.665	ns
Batch_2	1.0212	0.18739	5.45	5.05e-08	***
Batch_3	-0.26214	0.21084	-1.243	0.214	ns
Batch_4	-0.74342	0.1779	-4.179	2.93e-05	***
	Estimate	Std. Error	z value	P value	Significance Marker
Birthplace_1	-0.06252	0.14441	-0.433	0.665057
Birthplace_2	1.0212	0.18739	5.45	5.05e-08	***
Birthplace_3	-0.53952	0.1719	-3.139	0.001697	**
Birthplace_4	-1.07691	0.32147	-3.35	0.000808	***
Birthplace_5	-0.63063	0.3691	-1.709	0.087538	ns
	Estimate	Std. Error	z value	P value	Significance Marker
Rear year_1	0.5683	0.0894	6.357	2.06e-10	***
Rear year_2	-1.2296	0.1238	-9.935	<2e-16	***
	Estimate	Std. Error	z value	P value	Significance Marker
Season_1	-0.1863	0.105	-1.775	0.076	ns
Season_2	0.1608	0.127	1.266	0.205	ns

## Sheet: Table S5.
Table S5. Linear Regression Analysis of Enterotype Effects on Sheep Performance Phenotypes
Pheno	Mean_E1	Mean_E2	SD_E1	SD_E2	Estimate	Std.Error	t.value	P	PhenoClass	FDR	P_log10	Significance
Body mass index (BMI) 80D (kg/m^2)	59.1811	62.0083	7.92192	7.65429	2.48843	0.468664	5.30964	1.32e-07	growth and developmental traits	6.204e-06	6.87943	***
Body weight 80D (kg)	18.4731	19.7802	3.8725	3.83156	1.12074	0.231398	4.84336	1.45e-06	growth and developmental traits	3.4075e-05	5.83863	***
Propionic acid (%)	8.42428	9.06684	6.03452	5.3201	2.5085	0.52985	4.73437	2.67e-06	rumen fermentation parameter and Structure of rumen epithelium	4.183e-05	5.57349	***
ADFI 80 to 180D (kg)	1.5826	1.63078	0.239286	0.263649	0.068848	0.014891	4.62346	4.2e-06	feed efficiency	4.935e-05	5.37675	***
FCR 80 to 180D	5.85577	6.02786	0.631539	0.624502	0.173138	0.0380541	4.54979	5.95e-06	feed efficiency	5.593e-05	5.22548	***
Body weight 180D (kg)	45.6415	46.9003	6.01745	6.51409	1.39321	0.377926	3.68645	0.000238073	growth and developmental traits	0.00186491	3.62329	***
Carcass weight (kg)	25.4873	25.9494	3.73299	3.89669	0.817674	0.224915	3.63548	0.000289823	meat production performance and meat quality	0.00194595	3.53787	***
Live weight before slaughter (kg)	47.2086	47.9049	6.14459	6.52732	1.30804	0.37243	3.51218	0.000461839	growth and developmental traits	0.0027133	3.33551	***
Acetic acid (%)	20.442	18.8907	13.4707	11.4967	-2.45951	0.760967	-3.23209	0.00128803	rumen fermentation parameter and Structure of rumen epithelium	0.0067264	2.89007	**
Chest 80D (cm)	59.4337	60.5	4.56864	4.28844	0.808592	0.265954	3.04034	0.0024169	growth and developmental traits	0.0112258	2.61674	**
Nipple width (mm)	373.643	354.111	71.7036	71.138	-13.6354	4.52123	-3.01585	0.00262732	rumen fermentation parameter and Structure of rumen epithelium	0.0112258	2.58049	**
GR value (cm)	2.25573	2.38101	0.472925	0.505707	0.0851551	0.0313222	2.71868	0.00666626	meat production performance and meat quality	0.0261095	2.17612	**
Chest 180D (cm)	82.0037	81.2868	4.88901	4.57636	-0.752157	0.287131	-2.61956	0.00892122	growth and developmental traits	0.0322536	2.04958	**
Isobutyric acid (%)	0.555413	0.64905	0.345694	0.427694	0.129265	0.0540184	2.39299	0.0169785	rumen fermentation parameter and Structure of rumen epithelium	0.0560582	1.7701	*
Body mass index (BMI) 180D (kg/m^2)	86.049	87.0987	10.6074	10.0333	1.47492	0.621988	2.3713	0.0178909	growth and developmental traits	0.0560582	1.74737	*
The weight of Total fat (kg)	3.18863	3.25037	0.913591	0.986327	0.130938	0.0566296	2.31219	0.0209455	fat deposition	0.0615275	1.67891	*
Collagen (%)	1.37892	1.27931	0.440993	0.392707	-0.0938506	0.0411239	-2.28214	0.0229552	meat production performance and meat quality	0.0634645	1.63912	*
Valeric acid (%)	1.01733	1.0836	0.620023	0.62668	0.181159	0.0843935	2.1466	0.0321757	rumen fermentation parameter and Structure of rumen epithelium	0.0840144	1.49247	*
Dressing percentage (%)	0.539185	0.54149	0.0201788	0.018986	0.00241679	0.00118603	2.03771	0.0418089	meat production performance and meat quality	0.103422	1.37873	*
Eye muscle area (cm^2)	11.9425	12.3153	2.03555	2.14946	0.256873	0.144488	1.77782	0.0757728	meat production performance and meat quality	0.178066	1.12049
Isobutyric acid (mmol/L)	1.54725	1.80236	0.633109	0.83027	0.0516137	0.0295928	1.74413	0.0815823	rumen fermentation parameter and Structure of rumen epithelium	0.182589	1.0884
Muscular thickness (mm)	1354.24	1380.08	354.161	375.042	36.1747	23.5307	1.53734	0.124527	rumen fermentation parameter and Structure of rumen epithelium	0.266035	0.904737
The weight of tail fat (kg)	1.49731	1.49583	0.457148	0.458663	0.0409047	0.0270588	1.5117	0.130888	fat deposition	0.267467	0.8831
RFI 80 to 180D (kg)	-0.001952	0.00531803	0.0845683	0.0887747	0.00766108	0.00524039	1.46193	0.144036	feed efficiency	0.275546	0.841527
The weight of perirenal fat (kg)	0.606587	0.621957	0.281353	0.283468	0.0249144	0.0171496	1.45277	0.146567	fat deposition	0.275546	0.833965
Valeric acid (mmol/L)	2.82168	2.9994	1.0425	1.10313	0.0696132	0.0489008	1.42356	0.155025	rumen fermentation parameter and Structure of rumen epithelium	0.280238	0.809597
Propionic acid (mmol/L)	20.8144	24.0334	6.30486	7.48013	0.597875	0.451157	1.3252	0.185548	rumen fermentation parameter and Structure of rumen epithelium	0.322991	0.731544
Protein (%)	21.3743	21.7082	1.71434	1.66786	0.203699	0.158538	1.28486	0.199514	meat production performance and meat quality	0.333809	0.700026
The weight of mesenteric fat (kg)	1.07379	1.08764	0.420967	0.423118	0.03221	0.0254533	1.26546	0.205967	fat deposition	0.333809	0.686202
ADG 80 to 180D (kg)	0.271686	0.271434	0.0395773	0.0415122	0.00289356	0.00241141	1.19994	0.23041	feed efficiency	0.360976	0.637498
The relative weight of Total fat (%)	0.0668615	0.0672484	0.0143025	0.0152787	0.000937634	0.000892425	1.05066	0.29364	fat deposition	0.445196	0.532185
Weaning weight (kg)	15.733	15.6456	2.92918	2.77086	0.158752	0.171828	0.923903	0.355739	growth and developmental traits	0.522492	0.448868
Thickness of backfat (cm)	0.590937	0.598434	0.200876	0.215004	0.0113057	0.0138608	0.815666	0.414892	fat deposition	0.581767	0.382065
Acetic acid (mmol/L)	53.51	49.8473	8.71541	11.1774	-0.77947	0.984162	-0.792015	0.428626	rumen fermentation parameter and Structure of rumen epithelium	0.581767	0.367921
Salt (%)	0.571552	0.539119	0.238436	0.263727	-0.0188264	0.0240009	-0.784404	0.433231	meat production performance and meat quality	0.581767	0.36328
The relative weight of perirenal fat (%)	0.0126981	0.012911	0.00529172	0.00530167	0.000240986	0.000322187	0.74797	0.454635	fat deposition	0.593551	0.342337
The relative weight of mesenteric fat (%)	0.0223457	0.0225956	0.00730251	0.00747732	0.000303672	0.000447702	0.67829	0.497726	fat deposition	0.632246	0.30301
Isovaleric acid (%)	1.25039	1.30934	0.693214	0.856622	-0.124859	0.194986	-0.640349	0.522159	rumen fermentation parameter and Structure of rumen epithelium	0.645828	0.282197
The relative weight of tail fat_Carcass (%)	0.0586455	0.0571932	0.0144895	0.0139778	-0.000504471	0.000850422	-0.593201	0.553164	fat deposition	0.666634	0.257146
Total acid (mmol/L)	37.7168	37.8714	21.6013	19.7329	0.763479	1.6336	0.46736	0.640391	rumen fermentation parameter and Structure of rumen epithelium	0.75246	0.193555
Water (%)	72.3114	72.3053	2.28932	2.04509	0.0642043	0.212473	0.302176	0.76266	meat production performance and meat quality	0.846469	0.117669
Isovaleric acid (mmol/L)	3.93419	4.04347	2.50105	2.53817	-0.0179028	0.0598771	-0.298992	0.765037	rumen fermentation parameter and Structure of rumen epithelium	0.846469	0.116317
The relative weight of tail fat_body weight (%)	0.0316619	0.0310165	0.00815548	0.00786059	-0.000120207	0.000479039	-0.250934	0.801911	fat deposition	0.846469	0.095874
Fat (%)	3.16761	3.09144	1.26536	1.13425	-0.0284992	0.117359	-0.242838	0.808245	meat production performance and meat quality	0.846469	0.0924572
Nipple length (mm)	1577.7	1592.33	382.329	427.121	-6.20668	25.8708	-0.23991	0.810449	rumen fermentation parameter and Structure of rumen epithelium	0.846469	0.0912744
Butyrate (mmol/L)	17.2613	17.381	4.26263	5.22906	-0.0513437	0.243401	-0.210942	0.832995	rumen fermentation parameter and Structure of rumen epithelium	0.851104	0.0793574
Butyrate (%)	6.17981	6.11562	3.10443	3.03751	-0.00328203	0.37302	-0.00879852	0.992982	rumen fermentation parameter and Structure of rumen epithelium	0.992982	0.00305843

## Sheet: Table S6.
Table S6. Linear Regression Analysis of Enterotype Effects on Rumen Microbiome Alpha Diversity in Sheep
Pheno	Estimate	Std.Error	t.value	Pr	FDR	Significance
ACE	-58.8695	9.7946	-6.0104	2.48296e-09	2.48296e-09	***
Chao1	-58.987	9.79766	-6.02052	2.33716e-09	2.48296e-09	***
Fisher	-12.8773	2.06902	-6.22385	6.79001e-10	1.0864e-09	***
InvSimpson	-22.6411	2.90425	-7.79583	1.42879e-14	3.8101e-14	***
Observed	-59.4178	9.67912	-6.13876	1.14404e-09	1.52539e-09	***
Pielou	-0.0225944	0.00217234	-10.401	2.83188e-24	2.2655e-23	***
Shannon	-0.216888	0.0227171	-9.54732	7.72379e-21	3.08951e-20	***
Simpson	-0.00448418	0.000586856	-7.64102	4.53206e-14	9.06412e-14	***

## Sheet: Table S7.
Table S7. Impact of Enterotypes on 813 Bacterial Genera in Sheep Rumen: A Two-Part Beta Regression Approach
Pheno	Overall.Mean	Enterotype1.Mean	Enterotype1.SD	Enterotype2.Mean	Enterotype2.SD	Model	Estimate	Std.Error	t.value	P	Detection.Rate	FDR	Taxa
g__0319-7L14	4.31e-06	5.79e-06	5.98e-05	2.71e-06	2.42e-05	Zero-Inflated Beta Regression	-0.188477	0.435842	-0.432443	0.665501	0.0182609	1	k__Bacteria;p__Actinobacteriota;c__Actinobacteria;o__0319-7L14;f__0319-7L14;g__0319-7L14
g__11-24	5.26e-07	4.34e-07	6.34e-06	6.25e-07	7.53e-06	Zero-Inflated Beta Regression	-0.0455461	0.743874	-0.0612282	0.951188	0.00695652	1	k__Bacteria;p__Acidobacteriota;c__Blastocatellia;o__11-24;f__11-24;g__11-24
g__1174-901-12	2e-07	3.86e-07	5.76e-06	0	0	Zero-Inflated Beta Regression	-10.77	4252.43	-0.00253266	0.99798	0.0026087	1	k__Bacteria;p__Proteobacteria;c__Alphaproteobacteria;o__Rhizobiales;f__Beijerinckiaceae;g__1174-901-12
g__27F-1492R	3.25e-07	3.38e-07	4.55e-06	3.12e-07	7.35e-06	Zero-Inflated Beta Regression	0.237922	1.09635	0.217013	0.828237	0.00434783	1	k__Bacteria;p__Myxococcota;c__Myxococcia;o__Myxococcales;f__27F-1492R;g__27F-1492R
g__67-14	1.13e-06	8.2e-07	1.42e-05	1.46e-06	1.46e-05	Zero-Inflated Beta Regression	-0.199762	0.777815	-0.256824	0.79736	0.00782609	1	k__Bacteria;p__Actinobacteriota;c__Thermoleophilia;o__Solirubrobacterales;f__67-14;g__67-14
g__A2	2.25e-07	4.34e-07	6.11e-06	0	0	Zero-Inflated Beta Regression	-9.13378	4792.53	-0.00190584	0.99848	0.0026087	1	k__Bacteria;p__Firmicutes;c__Clostridia;o__Lachnospirales;f__Lachnospiraceae;g__A2
g__A21b	3.25e-07	2.89e-07	7.07e-06	3.64e-07	6.12e-06	Zero-Inflated Beta Regression	-0.113992	1.19242	-0.095597	0.923857	0.0026087	1	k__Bacteria;p__Proteobacteria;c__Gammaproteobacteria;o__Burkholderiales;f__A21b;g__A21b
g__A4b	2.5e-07	4.82e-08	1.18e-06	4.69e-07	7.83e-06	Zero-Inflated Beta Regression	0.258572	1.20544	0.214504	0.830192	0.0026087	1	k__Bacteria;p__Chloroflexi;c__Anaerolineae;o__SBR1031;f__A4b;g__A4b
g__Abiotrophia	2.5e-07	1.93e-07	3.33e-06	3.12e-07	5.47e-06	Zero-Inflated Beta Regression	0.0613211	0.984035	0.062316	0.950322	0.00347826	1	k__Bacteria;p__Firmicutes;c__Bacilli;o__Lactobacillales;f__Aerococcaceae;g__Abiotrophia
g__Absconditabacteriales_(SR1)	6.2e-05	8.04e-05	0.000332959	4.22e-05	0.000141934	Zero-Inflated Beta Regression	-0.0376337	0.131186	-0.286872	0.774262	0.195652	1	k__Bacteria;p__Patescibacteria;c__Gracilibacteria;o__Absconditabacteriales_(SR1);f__Absconditabacteriales_(SR1);g__Absconditabacteriales_(SR1)
g__Acetatifactor	2.93e-06	1.64e-06	3.45e-05	4.32e-06	5.84e-05	Zero-Inflated Beta Regression	0.21406	0.913728	0.234271	0.814816	0.00782609	1	k__Bacteria;p__Firmicutes;c__Clostridia;o__Lachnospirales;f__Lachnospiraceae;g__Acetatifactor
g__Acetitomaculum	0.00337806	0.00362472	0.00686218	0.00311178	0.00443415	Beta Regression	-0.188167	0.0467689	-4.02335	6.11e-05	0.986957	0.000872019	k__Bacteria;p__Firmicutes;c__Clostridia;o__Lachnospirales;f__Lachnospiraceae;g__Acetitomaculum
g__Acetobacter	2.5e-07	2.41e-07	5.89e-06	2.6e-07	6.12e-06	Zero-Inflated Beta Regression	3.71e-12	1.37383	2.7e-12	1	0.00173913	1	k__Bacteria;p__Proteobacteria;c__Alphaproteobacteria;o__Acetobacterales;f__Acetobacteraceae;g__Acetobacter
g__Achromobacter	7.51e-07	1.25e-06	1.24e-05	2.08e-07	3.46e-06	Zero-Inflated Beta Regression	-0.0708725	0.852258	-0.0831586	0.93374	0.00869565	1	k__Bacteria;p__Proteobacteria;c__Gammaproteobacteria;o__Burkholderiales;f__Alcaligenaceae;g__Achromobacter
g__Acidaminobacter	1.05e-06	4.34e-07	9.5e-06	1.72e-06	1.93e-05	Zero-Inflated Beta Regression	0.159402	0.815689	0.19542	0.845099	0.00608696	1	k__Bacteria;p__Firmicutes;c__Clostridia;o__Peptostreptococcales-Tissierellales;f__Acidaminobacteraceae;g__Acidaminobacter
g__Acidaminococcus	0.000614186	0.000323874	0.00113454	0.000927596	0.00235652	Beta Regression	0.24374	0.0549075	4.4391	9.91e-06	0.686957	0.000154869	k__Bacteria;p__Firmicutes;c__Negativicutes;o__Acidaminococcales;f__Acidaminococcaceae;g__Acidaminococcus
g__Acidibacter	6.16e-06	4.05e-06	4.1e-05	8.43e-06	4.6e-05	Zero-Inflated Beta Regression	-0.056067	0.358768	-0.156276	0.875843	0.0330435	1	k__Bacteria;p__Proteobacteria;c__Gammaproteobacteria;o__Gammaproteobacteria_Incertae_Sedis;f__Unknown_Family;g__Acidibacter
g__Acidipila	3.38e-06	2.65e-06	2.4e-05	4.16e-06	2.81e-05	Zero-Inflated Beta Regression	0.0107442	0.382382	0.028098	0.977589	0.0234783	1	k__Bacteria;p__Acidobacteriota;c__Acidobacteriae;o__Acidobacteriales;f__Acidobacteriaceae_(Subgroup_1);g__Acidipila
g__Acidothermus	3.62e-05	3.58e-05	0.000269014	3.67e-05	0.000192731	Zero-Inflated Beta Regression	-0.109772	0.234448	-0.468215	0.63972	0.0573913	1	k__Bacteria;p__Actinobacteriota;c__Actinobacteria;o__Frankiales;f__Acidothermaceae;g__Acidothermus
g__Acidovorax	8.51e-07	4.34e-07	8.57e-06	1.3e-06	2.32e-05	Zero-Inflated Beta Regression	0.00545516	0.900071	0.00606081	0.995165	0.00434783	1	k__Bacteria;p__Proteobacteria;c__Gammaproteobacteria;o__Burkholderiales;f__Comamonadaceae;g__Acidovorax
g__Acinetobacter	0.000147548	0.000149392	0.00105507	0.000145557	0.00103197	Zero-Inflated Beta Regression	-0.0150888	0.201016	-0.075063	0.940178	0.0652174	1	k__Bacteria;p__Proteobacteria;c__Gammaproteobacteria;o__Pseudomonadales;f__Moraxellaceae;g__Acinetobacter
g__Actibacter	2.78e-06	2.07e-06	2.37e-05	3.54e-06	3.1e-05	Zero-Inflated Beta Regression	-0.0286557	0.558756	-0.0512848	0.959108	0.0113043	1	k__Bacteria;p__Bacteroidota;c__Bacteroidia;o__Flavobacteriales;f__Flavobacteriaceae;g__Actibacter
g__Actinomyces	9.51e-07	2.89e-07	7.07e-06	1.67e-06	2.9e-05	Zero-Inflated Beta Regression	0.311938	1.14511	0.272408	0.785357	0.0026087	1	k__Bacteria;p__Actinobacteriota;c__Actinobacteria;o__Actinomycetales;f__Actinomycetaceae;g__Actinomyces
g__AD3	1.68e-05	1.61e-05	0.000123955	1.77e-05	8.14e-05	Zero-Inflated Beta Regression	-0.0798668	0.253121	-0.315529	0.752418	0.0556522	1	k__Bacteria;p__Chloroflexi;c__AD3;o__AD3;f__AD3;g__AD3
g__Adhaeribacter	3.48e-06	2.85e-06	3.67e-05	4.16e-06	3.49e-05	Zero-Inflated Beta Regression	-0.0221543	0.497949	-0.0444912	0.964521	0.0147826	1	k__Bacteria;p__Bacteroidota;c__Bacteroidia;o__Cytophagales;f__Hymenobacteraceae;g__Adhaeribacter
g__ADurb.Bin063-1	3.76e-07	1.93e-07	3.33e-06	5.73e-07	9.55e-06	Zero-Inflated Beta Regression	0.210397	1.19675	0.175807	0.860477	0.00347826	1	k__Bacteria;p__Verrucomicrobiota;c__Verrucomicrobiae;o__Pedosphaerales;f__Pedosphaeraceae;g__ADurb.Bin063-1
g__AEGEAN-169_marine_group	3.08e-06	3.81e-06	7.66e-05	2.29e-06	5.39e-05	Zero-Inflated Beta Regression	1.01235	0.0163249	62.0124	0	0.0026087	0	k__Bacteria;p__Proteobacteria;c__Alphaproteobacteria;o__Rhodospirillales;f__AEGEAN-169_marine_group;g__AEGEAN-169_marine_group
g__Aeriscardovia	1.11e-05	2.65e-06	3.35e-05	2.02e-05	0.000239254	Zero-Inflated Beta Regression	0.107404	0.41305	0.260025	0.794891	0.0278261	1	k__Bacteria;p__Actinobacteriota;c__Actinobacteria;o__Bifidobacteriales;f__Bifidobacteriaceae;g__Aeriscardovia
g__Aerococcus	2.69e-05	4.61e-05	0.00106538	6.14e-06	0.000135002	Zero-Inflated Beta Regression	0.287735	0.712387	0.403902	0.68636	0.00869565	1	k__Bacteria;p__Firmicutes;c__Bacilli;o__Lactobacillales;f__Aerococcaceae;g__Aerococcus
g__Aeromicrobium	1.75e-06	6.27e-07	8.56e-06	2.97e-06	3.31e-05	Zero-Inflated Beta Regression	0.142145	0.616797	0.230457	0.817778	0.00956522	1	k__Bacteria;p__Actinobacteriota;c__Actinobacteria;o__Propionibacteriales;f__Nocardioidaceae;g__Aeromicrobium
g__Aeromonas	5.88e-06	1.78e-06	2.16e-05	1.03e-05	0.000165718	Zero-Inflated Beta Regression	0.0655507	0.591546	0.110813	0.911784	0.013913	1	k__Bacteria;p__Proteobacteria;c__Gammaproteobacteria;o__Aeromonadales;f__Aeromonadaceae;g__Aeromonas
g__Afipia	5.26e-07	1.01e-06	1.54e-05	0	0	Zero-Inflated Beta Regression	-9.49817	4252.43	-0.00223359	0.998218	0.0026087	1	k__Bacteria;p__Proteobacteria;c__Alphaproteobacteria;o__Rhizobiales;f__Xanthobacteraceae;g__Afipia
g__Agathobacter	4.38e-06	5.02e-06	4.86e-05	3.7e-06	4.66e-05	Zero-Inflated Beta Regression	-0.171433	0.501527	-0.341822	0.732547	0.0130435	1	k__Bacteria;p__Firmicutes;c__Clostridia;o__Lachnospirales;f__Lachnospiraceae;g__Agathobacter
g__Agromyces	2e-07	9.64e-08	2.36e-06	3.12e-07	7.35e-06	Zero-Inflated Beta Regression	0.533339	3016.49	0.000176808	0.999859	0.00173913	1	k__Bacteria;p__Actinobacteriota;c__Actinobacteria;o__Micrococcales;f__Microbacteriaceae;g__Agromyces
g__Ahniella	5.38e-06	4.82e-06	4.67e-05	5.99e-06	4.57e-05	Zero-Inflated Beta Regression	-0.086596	0.417016	-0.207656	0.835534	0.0226087	1	k__Bacteria;p__Proteobacteria;c__Gammaproteobacteria;o__Xanthomonadales;f__Rhodanobacteraceae;g__Ahniella
g__AKAU4049	2.55e-05	1.56e-05	0.000123003	3.63e-05	0.000207245	Zero-Inflated Beta Regression	-0.0604294	0.228541	-0.264414	0.791509	0.0391304	1	k__Bacteria;p__Gemmatimonadota;c__AKAU4049;o__AKAU4049;f__AKAU4049;g__AKAU4049
g__Akkermansia	5.38e-06	5.79e-06	3.87e-05	4.95e-06	3.87e-05	Zero-Inflated Beta Regression	0.0027342	0.344189	0.00794391	0.993663	0.0347826	1	k__Bacteria;p__Verrucomicrobiota;c__Verrucomicrobiae;o__Verrucomicrobiales;f__Akkermansiaceae;g__Akkermansia
g__AKYH767	4.26e-07	1.93e-07	2.88e-06	6.77e-07	8.19e-06	Zero-Inflated Beta Regression	0.141433	0.828134	0.170786	0.864422	0.00608696	1	k__Bacteria;p__Bacteroidota;c__Bacteroidia;o__Sphingobacteriales;f__AKYH767;g__AKYH767
g__Albirhodobacter	3e-06	3.38e-07	8.25e-06	5.88e-06	6e-05	Zero-Inflated Beta Regression	0.425789	0.985165	0.432201	0.665677	0.00608696	1	k__Bacteria;p__Proteobacteria;c__Alphaproteobacteria;o__Rhodobacterales;f__Rhodobacteraceae;g__Albirhodobacter
g__Alcaligenes	8.41e-06	1.36e-05	7.76e-05	2.76e-06	2.49e-05	Zero-Inflated Beta Regression	-0.0527297	0.309883	-0.17016	0.864915	0.0495652	1	k__Bacteria;p__Proteobacteria;c__Gammaproteobacteria;o__Burkholderiales;f__Alcaligenaceae;g__Alcaligenes
g__Alcanivorax	5.51e-07	0	0	1.15e-06	1.63e-05	Zero-Inflated Beta Regression	8.50193	4600.89	0.00184789	0.998526	0.00347826	1	k__Bacteria;p__Proteobacteria;c__Gammaproteobacteria;o__Oceanospirillales;f__Alcanivoracaceae1;g__Alcanivorax
g__Algoriphagus	2.75e-07	1.45e-07	3.53e-06	4.16e-07	5.73e-06	Zero-Inflated Beta Regression	-0.0241536	1.13405	-0.0212986	0.983011	0.00347826	1	k__Bacteria;p__Bacteroidota;c__Bacteroidia;o__Cytophagales;f__Cyclobacteriaceae;g__Algoriphagus
g__Alistipes	4.65e-05	3.93e-05	0.000395585	5.42e-05	0.000494145	Zero-Inflated Beta Regression	0.0898595	0.241994	0.37133	0.71046	0.0643478	1	k__Bacteria;p__Bacteroidota;c__Bacteroidia;o__Bacteroidales;f__Rikenellaceae;g__Alistipes
g__Allisonella	1.76e-05	9.4e-06	5.99e-05	2.64e-05	0.000130255	Zero-Inflated Beta Regression	0.144661	0.227969	0.634565	0.525839	0.0678261	1	k__Bacteria;p__Firmicutes;c__Negativicutes;o__Veillonellales-Selenomonadales;f__Veillonellaceae;g__Allisonella
g__Allobaculum	4.78e-06	6.27e-07	9.78e-06	9.27e-06	0.000183376	Zero-Inflated Beta Regression	1.05647	0.806478	1.30998	0.190465	0.00521739	1	k__Bacteria;p__Firmicutes;c__Bacilli;o__Erysipelotrichales;f__Erysipelotrichaceae;g__Allobaculum
g__Alloprevotella	0.000191406	0.000136806	0.000351361	0.000250351	0.000774173	Zero-Inflated Beta Regression	0.0295645	0.0836098	0.353601	0.723703	0.501739	1	k__Bacteria;p__Bacteroidota;c__Bacteroidia;o__Bacteroidales;f__Prevotellaceae;g__Alloprevotella
g__Allorhizobium-Neorhizobium -Pararhizobium-Rhizobium	2.81e-05	4.44e-05	0.000233118	1.05e-05	6.94e-05	Zero-Inflated Beta Regression	-0.163953	0.254646	-0.643846	0.519804	0.0669565	1	k__Bacteria;p__Proteobacteria;c__Alphaproteobacteria;o__Rhizobiales;f__Rhizobiaceae;g__Allorhizobium-Neorhizobium-Pararhizobium-Rhizobium
g__Altererythrobacter	1.13e-06	1.49e-06	1.61e-05	7.29e-07	1.08e-05	Zero-Inflated Beta Regression	-0.0982394	0.631968	-0.15545	0.876494	0.00869565	1	k__Bacteria;p__Proteobacteria;c__Alphaproteobacteria;o__Sphingomonadales;f__Sphingomonadaceae;g__Altererythrobacter
g__Alteromonas	5.73e-06	8.82e-06	0.000137848	2.39e-06	5.63e-05	Zero-Inflated Beta Regression	0.145891	0.28054	0.520037	0.603139	0.00347826	1	k__Bacteria;p__Proteobacteria;c__Gammaproteobacteria;o__Alteromonadales;f__Alteromonadaceae;g__Alteromonas
g__Amaricoccus	1.48e-06	6.27e-07	1.53e-05	2.39e-06	4.04e-05	Zero-Inflated Beta Regression	3.90529	9461.83	0.000412742	0.999671	0.0026087	1	k__Bacteria;p__Proteobacteria;c__Alphaproteobacteria;o__Rhodobacterales;f__Rhodobacteraceae;g__Amaricoccus
g__Amb-16S-1323	4.01e-07	3.38e-07	5.89e-06	4.69e-07	5.32e-06	Zero-Inflated Beta Regression	-0.126069	0.823352	-0.153117	0.878333	0.00608696	1	k__Bacteria;p__Proteobacteria;c__Alphaproteobacteria;o__Rhizobiales;f__Amb-16S-1323;g__Amb-16S-1323
g__Aminicenantales	2.5e-07	1.93e-07	4.71e-06	3.12e-07	5.19e-06	Zero-Inflated Beta Regression	-0.0546909	1.19896	-0.0456152	0.963625	0.0026087	1	k__Bacteria;p__Acidobacteriota;c__Aminicenantia;o__Aminicenantales;f__Aminicenantales;g__Aminicenantales
g__Ammoniphilus	2.95e-06	3.04e-06	2.65e-05	2.86e-06	2.66e-05	Zero-Inflated Beta Regression	-0.100234	0.417678	-0.239978	0.81039	0.0191304	1	k__Bacteria;p__Firmicutes;c__Bacilli;o__Paenibacillales;f__Paenibacillaceae;g__Ammoniphilus
g__Amnipila	2.28e-06	3.76e-06	5.02e-05	6.77e-07	1.59e-05	Zero-Inflated Beta Regression	0.361397	1.0801	0.334596	0.737991	0.00608696	1	k__Bacteria;p__Firmicutes;c__Clostridia;o__Peptostreptococcales-Tissierellales;f__Anaerovoracaceae;g__Amnipila
g__Amycolatopsis	2.3e-06	3.28e-06	3.29e-05	1.25e-06	1.94e-05	Zero-Inflated Beta Regression	-0.0649401	0.608025	-0.106805	0.914962	0.0113043	1	k__Bacteria;p__Actinobacteriota;c__Actinobacteria;o__Pseudonocardiales;f__Pseudonocardiaceae;g__Amycolatopsis
g__Anaerobiospirillum	3.13e-06	2.89e-06	2.41e-05	3.38e-06	2.61e-05	Zero-Inflated Beta Regression	-0.0418147	0.310691	-0.134586	0.892963	0.0356522	1	k__Bacteria;p__Proteobacteria;c__Gammaproteobacteria;o__Aeromonadales;f__Succinivibrionaceae;g__Anaerobiospirillum
g__Anaerofustis	4.86e-05	7.23e-05	0.000123392	2.3e-05	5.26e-05	Zero-Inflated Beta Regression	-0.0915921	0.117492	-0.779558	0.435812	0.305217	1	k__Bacteria;p__Firmicutes;c__Clostridia;o__Eubacteriales;f__Anaerofustaceae;g__Anaerofustis
g__Anaerolinea	7.01e-07	5.79e-07	7.62e-06	8.33e-07	8.8e-06	Zero-Inflated Beta Regression	0.0341367	0.658504	0.0518398	0.958665	0.00782609	1	k__Bacteria;p__Chloroflexi;c__Anaerolineae;o__Anaerolineales;f__Anaerolineaceae;g__Anaerolinea
g__Anaeroplasma	0.000396181	0.000604174	0.00215996	0.000171638	0.000576934	Zero-Inflated Beta Regression	-0.147933	0.0729639	-2.02749	0.0428439	0.482609	0.391372	k__Bacteria;p__Firmicutes;c__Bacilli;o__Acholeplasmatales;f__Acholeplasmataceae;g__Anaeroplasma
g__Anaerorhabdus_furcosa_group	0.000382735	0.000520538	0.000471195	0.000233967	0.000253949	Beta Regression	-0.445979	0.06444	-6.92084	7.46e-12	0.827826	1.6e-10	k__Bacteria;p__Firmicutes;c__Bacilli;o__Erysipelotrichales;f__Erysipelotrichaceae;g__Anaerorhabdus_furcosa_group
g__Anaerostipes	5.26e-07	8.68e-07	1.44e-05	1.56e-07	2.74e-06	Zero-Inflated Beta Regression	-0.227683	1.20014	-0.189715	0.849566	0.00434783	1	k__Bacteria;p__Firmicutes;c__Clostridia;o__Lachnospirales;f__Lachnospiraceae;g__Anaerostipes
g__Anaerotruncus	2.2e-06	1.59e-06	1.63e-05	2.86e-06	3.02e-05	Zero-Inflated Beta Regression	0.144713	0.48564	0.297983	0.76577	0.0147826	1	k__Bacteria;p__Firmicutes;c__Clostridia;o__Oscillospirales;f__Ruminococcaceae;g__Anaerotruncus
g__Anaerovibrio	0.00158113	0.00140011	0.00136132	0.00177656	0.00179354	Beta Regression	0.0882395	0.0465714	1.89472	0.0583815	0.909565	0.521584	k__Bacteria;p__Firmicutes;c__Negativicutes;o__Veillonellales-Selenomonadales;f__Selenomonadaceae;g__Anaerovibrio
g__Anaerovorax	0.00123165	0.00154437	0.000823756	0.000894037	0.000492135	Beta Regression	-0.539917	0.0368906	-14.6356	1.35e-44	0.97913	7.83e-43	k__Bacteria;p__Firmicutes;c__Clostridia;o__Peptostreptococcales-Tissierellales;f__Anaerovoracaceae;g__Anaerovorax
g__Antarcticibacterium	3.25e-07	0	0	6.77e-07	8.72e-06	Zero-Inflated Beta Regression	9.1452	4600.89	0.00198771	0.998414	0.00347826	1	k__Bacteria;p__Bacteroidota;c__Bacteroidia;o__Flavobacteriales;f__Flavobacteriaceae;g__Antarcticibacterium
g__Aquabacterium	3.15e-06	3.42e-06	3.06e-05	2.86e-06	2.72e-05	Zero-Inflated Beta Regression	-0.0425527	0.495002	-0.0859647	0.931509	0.0130435	1	k__Bacteria;p__Proteobacteria;c__Gammaproteobacteria;o__Burkholderiales;f__Comamonadaceae;g__Aquabacterium
g__Arachidicoccus	1.88e-06	3.62e-06	3.54e-05	0	0	Zero-Inflated Beta Regression	-7.82296	4252.43	-0.00183964	0.998532	0.00695652	1	k__Bacteria;p__Bacteroidota;c__Bacteroidia;o__Chitinophagales;f__Chitinophagaceae;g__Arachidicoccus
g__Arcobacter	1.25e-07	0	0	2.6e-07	4.41e-06	Zero-Inflated Beta Regression	10.0664	4191.47	0.00240165	0.998084	0.00173913	1	k__Bacteria;p__Campilobacterota;c__Campylobacteria;o__Campylobacterales;f__Arcobacteraceae;g__Arcobacter
g__Arenimonas	7.96e-06	7.91e-06	6.19e-05	8.02e-06	7.42e-05	Zero-Inflated Beta Regression	-0.082981	0.304395	-0.27261	0.785202	0.0373913	1	k__Bacteria;p__Proteobacteria;c__Gammaproteobacteria;o__Xanthomonadales;f__Xanthomonadaceae;g__Arenimonas
g__Aridibacter	2.75e-07	3.38e-07	7.16e-06	2.08e-07	3.46e-06	Zero-Inflated Beta Regression	-0.0459758	0.984585	-0.0466956	0.962764	0.00347826	1	k__Bacteria;p__Acidobacteriota;c__Blastocatellia;o__Blastocatellales;f__Blastocatellaceae;g__Aridibacter
g__Arthrobacter	2.35e-06	2.41e-06	2.98e-05	2.29e-06	3.47e-05	Zero-Inflated Beta Regression	0.0504735	0.836214	0.0603596	0.95188	0.00782609	1	k__Bacteria;p__Actinobacteriota;c__Actinobacteria;o__Micrococcales;f__Micrococcaceae;g__Arthrobacter
g__Asteroleplasma	2.13e-05	1.47e-05	5.08e-05	2.85e-05	0.00012588	Zero-Inflated Beta Regression	0.0400946	0.148028	0.270858	0.786549	0.156522	1	k__Bacteria;p__Firmicutes;c__Bacilli;o__Erysipelotrichales;f__Erysipelatoclostridiaceae;g__Asteroleplasma
g__Asticcacaulis	1.13e-06	2.17e-06	2.68e-05	0	0	Zero-Inflated Beta Regression	-7.99064	4252.43	-0.00187908	0.998501	0.00347826	1	k__Bacteria;p__Proteobacteria;c__Alphaproteobacteria;o__Caulobacterales;f__Caulobacteraceae;g__Asticcacaulis
g__Atopobium	0.000110773	0.000135118	0.00025138	8.45e-05	0.000192152	Zero-Inflated Beta Regression	-0.00832093	0.0899619	-0.092494	0.926322	0.433043	1	k__Bacteria;p__Actinobacteriota;c__Coriobacteriia;o__Coriobacteriales;f__Atopobiaceae;g__Atopobium
g__Azoarcus	2.05e-06	1.74e-06	3.57e-05	2.39e-06	3.5e-05	Zero-Inflated Beta Regression	-0.10549	0.702634	-0.150134	0.880685	0.00695652	1	k__Bacteria;p__Proteobacteria;c__Gammaproteobacteria;o__Burkholderiales;f__Rhodocyclaceae;g__Azoarcus
g__Azohydromonas	5.26e-07	4.82e-07	1.18e-05	5.73e-07	9.55e-06	Zero-Inflated Beta Regression	-0.131607	1.35673	-0.0970031	0.922741	0.0026087	1	k__Bacteria;p__Proteobacteria;c__Gammaproteobacteria;o__Burkholderiales;f__Comamonadaceae;g__Azohydromonas
g__Azospira	2.75e-07	2.41e-07	5.89e-06	3.12e-07	5.47e-06	Zero-Inflated Beta Regression	5.14498	2074.8	0.00247975	0.998022	0.0026087	1	k__Bacteria;p__Proteobacteria;c__Gammaproteobacteria;o__Burkholderiales;f__Rhodocyclaceae;g__Azospira
g__Azospirillum	1.75e-07	1.93e-07	3.33e-06	1.56e-07	3.67e-06	Zero-Inflated Beta Regression	0.425155	3016.49	0.000140944	0.999888	0.0026087	1	k__Bacteria;p__Proteobacteria;c__Alphaproteobacteria;o__Azospirillales;f__Azospirillaceae;g__Azospirillum
g__Azotobacter	4.03e-06	2.85e-06	6.95e-05	5.31e-06	8.93e-05	Zero-Inflated Beta Regression	-0.157186	0.149614	-1.05061	0.293659	0.0026087	1	k__Bacteria;p__Proteobacteria;c__Gammaproteobacteria;o__Pseudomonadales;f__Pseudomonadaceae;g__Azotobacter
g__B1-7BS	4.08e-06	3.04e-06	4.15e-05	5.21e-06	4.54e-05	Zero-Inflated Beta Regression	-0.121651	0.561336	-0.216718	0.828467	0.0121739	1	k__Bacteria;p__Proteobacteria;c__Gammaproteobacteria;o__Burkholderiales;f__B1-7BS;g__B1-7BS
g__Bacillus	5.11e-05	4.54e-05	0.000232309	5.72e-05	0.000342523	Zero-Inflated Beta Regression	-0.00729931	0.182338	-0.0400317	0.968075	0.10087	1	k__Bacteria;p__Firmicutes;c__Bacilli;o__Bacillales;f__Bacillaceae;g__Bacillus
g__bacteriap25	5.76e-06	3.95e-06	4.17e-05	7.7e-06	6.47e-05	Zero-Inflated Beta Regression	-0.0788932	0.44123	-0.178803	0.858124	0.0191304	1	k__Bacteria;p__Myxococcota;c__bacteriap25;o__bacteriap25;f__bacteriap25;g__bacteriap25
g__Bacteroidales_BS11_gut_group	0.000462883	0.000440785	0.000957564	0.000486739	0.00387381	Beta Regression	-0.166088	0.0544791	-3.04866	0.00235136	0.661739	0.0285322	k__Bacteria;p__Bacteroidota;c__Bacteroidia;o__Bacteroidales;f__Bacteroidales_BS11_gut_group;g__Bacteroidales_BS11_gut_group
g__Bacteroidales_RF16_group	0.00170697	0.0021382	0.00254524	0.00124144	0.00166037	Beta Regression	-0.276925	0.0490407	-5.64683	2.06e-08	0.964348	3.89e-07	k__Bacteria;p__Bacteroidota;c__Bacteroidia;o__Bacteroidales;f__Bacteroidales_RF16_group;g__Bacteroidales_RF16_group
g__Bacteroidales_UCG-001	0.00263653	0.002386	0.00233287	0.00290699	0.00284538	Beta Regression	-0.0202258	0.041744	-0.484521	0.628109	0.978261	1	k__Bacteria;p__Bacteroidota;c__Bacteroidia;o__Bacteroidales;f__Bacteroidales_UCG-001;g__Bacteroidales_UCG-001
g__Bacteroides	0.00016432	0.000149392	0.00112751	0.000180436	0.00225536	Zero-Inflated Beta Regression	0.0234299	0.149086	0.157157	0.875149	0.130435	1	k__Bacteria;p__Bacteroidota;c__Bacteroidia;o__Bacteroidales;f__Bacteroidaceae;g__Bacteroides
g__Bacteroidetes_BD2-2	1.9e-05	1.64e-05	0.000105897	2.18e-05	0.000204493	Zero-Inflated Beta Regression	0.0207582	0.211236	0.0982702	0.921735	0.073913	1	k__Bacteria;p__Bacteroidota;c__Bacteroidia;o__Bacteroidales;f__Bacteroidetes_BD2-2;g__Bacteroidetes_BD2-2
g__Bacteroidetes_vadinHA17	1.17e-05	7.43e-06	0.000141243	1.64e-05	0.000251802	Zero-Inflated Beta Regression	0.0435235	0.417973	0.10413	0.917085	0.0147826	1	k__Bacteria;p__Bacteroidota;c__Bacteroidia;o__Bacteroidales;f__Bacteroidetes_vadinHA17;g__Bacteroidetes_vadinHA17
g__Barnesiella	3.08e-06	5.93e-06	5.87e-05	0	0	Zero-Inflated Beta Regression	-7.2854	4252.43	-0.00171323	0.998633	0.00695652	1	k__Bacteria;p__Bacteroidota;c__Bacteroidia;o__Bacteroidales;f__Barnesiellaceae;g__Barnesiella
g__Bauldia	1.35e-06	8.2e-07	9.02e-06	1.93e-06	1.79e-05	Zero-Inflated Beta Regression	-0.00464143	0.50249	-0.00923686	0.992632	0.0147826	1	k__Bacteria;p__Proteobacteria;c__Alphaproteobacteria;o__Rhizobiales;f__Rhizobiales_Incertae_Sedis;g__Bauldia
g__BD1-7_clade	3.05e-06	3.04e-06	3.14e-05	3.07e-06	3.4e-05	Zero-Inflated Beta Regression	0.0996025	0.552875	0.180154	0.857064	0.0104348	1	k__Bacteria;p__Proteobacteria;c__Gammaproteobacteria;o__Cellvibrionales;f__Spongiibacteraceae;g__BD1-7_clade
g__BD2-11_terrestrial_group	4.51e-06	4.48e-06	3.7e-05	4.53e-06	3.45e-05	Zero-Inflated Beta Regression	-0.0887587	0.384656	-0.230748	0.817552	0.0234783	1	k__Bacteria;p__Gemmatimonadota;c__BD2-11_terrestrial_group;o__BD2-11_terrestrial_group;f__BD2-11_terrestrial_group;g__BD2-11_terrestrial_group
g__Bergeyella	1.5e-07	2.41e-07	4.24e-06	5.21e-08	1.22e-06	Zero-Inflated Beta Regression	-0.140721	1.21049	-0.116251	0.907474	0.0026087	1	k__Bacteria;p__Bacteroidota;c__Bacteroidia;o__Flavobacteriales;f__Weeksellaceae;g__Bergeyella
g__Bibersteinia	1e-07	9.64e-08	2.36e-06	1.04e-07	2.45e-06	Zero-Inflated Beta Regression	1.65e-10	1.39515	1.18e-10	1	0.00173913	1	k__Bacteria;p__Proteobacteria;c__Gammaproteobacteria;o__Pasteurellales;f__Pasteurellaceae;g__Bibersteinia
g__Bifidobacterium	0.000251712	0.000268452	0.00101359	0.00023364	0.000912532	Zero-Inflated Beta Regression	0.039408	0.0958922	0.410962	0.681177	0.372174	1	k__Bacteria;p__Actinobacteriota;c__Actinobacteria;o__Bifidobacteriales;f__Bifidobacteriaceae;g__Bifidobacterium
g__Bilophila	1.58e-06	1.4e-06	2.41e-05	1.77e-06	2.2e-05	Zero-Inflated Beta Regression	-0.264876	1.0481	-0.252721	0.800529	0.00608696	1	k__Bacteria;p__Desulfobacterota;c__Desulfovibrionia;o__Desulfovibrionales;f__Desulfovibrionaceae;g__Bilophila
g__BIrii41	1.6e-06	1.45e-06	1.38e-05	1.77e-06	1.55e-05	Zero-Inflated Beta Regression	-0.0483053	0.492889	-0.0980043	0.921946	0.013913	1	k__Bacteria;p__Myxococcota;c__Polyangia;o__Polyangiales;f__BIrii41;g__BIrii41
g__BIyi10	4.26e-07	8.2e-07	9.76e-06	0	0	Zero-Inflated Beta Regression	-8.99792	4325.71	-0.0020801	0.998341	0.00434783	1	k__Bacteria;p__Proteobacteria;c__Gammaproteobacteria;o__Oceanospirillales;f__Pseudohongiellaceae;g__BIyi10
g__Blastocatella	1.95e-06	2.41e-06	2.52e-05	1.46e-06	1.29e-05	Zero-Inflated Beta Regression	-0.124042	0.5042	-0.246018	0.805712	0.0130435	1	k__Bacteria;p__Acidobacteriota;c__Blastocatellia;o__Blastocatellales;f__Blastocatellaceae;g__Blastocatella
g__Blastococcus	1.6e-06	4.82e-07	8.32e-06	2.81e-06	3.88e-05	Zero-Inflated Beta Regression	-0.18052	0.976532	-0.184858	0.853373	0.00695652	1	k__Bacteria;p__Actinobacteriota;c__Actinobacteria;o__Frankiales;f__Geodermatophilaceae;g__Blastococcus
g__Blautia	0.000816234	0.00117429	0.00165649	0.000429694	0.000893888	Beta Regression	-0.50583	0.0513184	-9.8567	4.69e-22	0.85913	1.53e-20	k__Bacteria;p__Firmicutes;c__Clostridia;o__Lachnospirales;f__Lachnospiraceae;g__Blautia
g__Blvii28_wastewater-sludge_group	0.000355712	0.000384709	0.000384099	0.000324409	0.000762803	Beta Regression	-0.110581	0.0511154	-2.16335	0.0307203	0.813913	0.297329	k__Bacteria;p__Bacteroidota;c__Bacteroidia;o__Bacteroidales;f__Williamwhitmaniaceae;g__Blvii28_wastewater-sludge_group
g__Bordetella	3e-07	5.79e-07	5.98e-06	0	0	Zero-Inflated Beta Regression	-10.4128	4252.43	-0.00244867	0.998047	0.00521739	1	k__Bacteria;p__Proteobacteria;c__Gammaproteobacteria;o__Burkholderiales;f__Alcaligenaceae;g__Bordetella
g__Bosea	7.51e-08	1.45e-07	2.63e-06	0	0	Zero-Inflated Beta Regression	-11.9135	4252.43	-0.00280158	0.997765	0.00173913	1	k__Bacteria;p__Proteobacteria;c__Alphaproteobacteria;o__Rhizobiales;f__Beijerinckiaceae;g__Bosea
g__Brachymonas	9.99e-06	1.14e-05	3.44e-05	8.49e-06	2.79e-05	Zero-Inflated Beta Regression	0.00357561	0.170165	0.0210126	0.983239	0.121739	1	k__Bacteria;p__Proteobacteria;c__Gammaproteobacteria;o__Burkholderiales;f__Comamonadaceae;g__Brachymonas
g__Bradyrhizobium	6.17e-05	5.32e-05	0.000311857	7.09e-05	0.000298782	Zero-Inflated Beta Regression	-0.181832	0.184582	-0.985097	0.324784	0.102609	1	k__Bacteria;p__Proteobacteria;c__Alphaproteobacteria;o__Rhizobiales;f__Xanthobacteraceae;g__Bradyrhizobium
g__Brevundimonas	1.11e-05	1.05e-05	4.75e-05	1.18e-05	0.000119578	Zero-Inflated Beta Regression	0.0253792	0.232929	0.108957	0.913256	0.0669565	1	k__Bacteria;p__Proteobacteria;c__Alphaproteobacteria;o__Caulobacterales;f__Caulobacteraceae;g__Brevundimonas
g__Bryobacter	2.14e-05	1.9e-05	0.000135647	2.39e-05	0.000129104	Zero-Inflated Beta Regression	-0.100609	0.246285	-0.408508	0.682977	0.06	1	k__Bacteria;p__Acidobacteriota;c__Acidobacteriae;o__Bryobacterales;f__Bryobacteraceae;g__Bryobacter
g__BSV26	1.75e-06	1.64e-06	1.97e-05	1.87e-06	1.79e-05	Zero-Inflated Beta Regression	-0.0460176	0.568276	-0.0809775	0.935474	0.0104348	1	k__Bacteria;p__Bacteroidota;c__Kryptonia;o__Kryptoniales;f__BSV26;g__BSV26
g__Buchnera	1.5e-07	2.41e-07	3.53e-06	5.21e-08	1.22e-06	Zero-Inflated Beta Regression	-0.0687664	1.14348	-0.0601379	0.952056	0.00347826	1	k__Bacteria;p__Proteobacteria;c__Gammaproteobacteria;o__Enterobacterales;f__Morganellaceae;g__Buchnera
g__Burkholderia-Caballeronia-Paraburkholderia	1.23e-05	2.33e-05	0.000137629	4.16e-07	9.79e-06	Zero-Inflated Beta Regression	-0.0276391	0.970611	-0.0284759	0.977288	0.0304348	1	k__Bacteria;p__Proteobacteria;c__Gammaproteobacteria;o__Burkholderiales;f__Burkholderiaceae;g__Burkholderia-Caballeronia-Paraburkholderia
g__Butyricicoccus	3.88e-06	6.94e-06	7.36e-05	5.73e-07	9.07e-06	Zero-Inflated Beta Regression	-0.539467	0.659886	-0.817515	0.413804	0.00956522	1	k__Bacteria;p__Firmicutes;c__Clostridia;o__Oscillospirales;f__Butyricicoccaceae;g__Butyricicoccus
g__Butyrivibrio	0.00517377	0.00536052	0.00530594	0.00497215	0.00399132	Beta Regression	-0.106311	0.0398168	-2.67001	0.00769223	0.991304	0.0868581	k__Bacteria;p__Firmicutes;c__Clostridia;o__Lachnospirales;f__Lachnospiraceae;g__Butyrivibrio
g__C39	2e-07	4.82e-08	1.18e-06	3.64e-07	5.04e-06	Zero-Inflated Beta Regression	0.129659	1.14159	0.113578	0.909593	0.00347826	1	k__Bacteria;p__Proteobacteria;c__Gammaproteobacteria;o__Burkholderiales;f__Rhodocyclaceae;g__C39
g__CAG-352	0.000611419	0.000849769	0.00618079	0.000354105	0.00271822	Zero-Inflated Beta Regression	-0.0532182	0.0799088	-0.665987	0.505554	0.416522	1	k__Bacteria;p__Firmicutes;c__Clostridia;o__Oscillospirales;f__Ruminococcaceae;g__CAG-352
g__Caldalkalibacillus	1.94e-05	3.13e-05	0.000175607	6.56e-06	5.87e-05	Zero-Inflated Beta Regression	-0.0246762	0.281479	-0.0876661	0.930157	0.0695652	1	k__Bacteria;p__Firmicutes;c__Bacilli;o__Caldalkalibacillales;f__Caldalkalibacillaceae;g__Caldalkalibacillus
g__Caldisericum	3.25e-07	2.41e-07	5.89e-06	4.16e-07	7.13e-06	Zero-Inflated Beta Regression	-0.0526793	1.19347	-0.0441396	0.964801	0.0026087	1	k__Bacteria;p__Caldisericota;c__Caldisericia;o__Caldisericales;f__Caldisericaceae;g__Caldisericum
g__Campylobacter	6.61e-06	5.5e-06	2.65e-05	7.81e-06	2.93e-05	Zero-Inflated Beta Regression	0.00376397	0.209832	0.0179381	0.985691	0.0791304	1	k__Bacteria;p__Campilobacterota;c__Campylobacteria;o__Campylobacterales;f__Campylobacteraceae;g__Campylobacter
g__Candidatus_Berkiella	2.25e-07	2.41e-07	5.89e-06	2.08e-07	3.87e-06	Zero-Inflated Beta Regression	-0.277275	1.39115	-0.199313	0.842053	0.0026087	1	k__Bacteria;p__Proteobacteria;c__Gammaproteobacteria;o__Gammaproteobacteria_Incertae_Sedis;f__Unknown_Family;g__Candidatus_Berkiella
g__Candidatus_Entotheonella	7.79e-06	4.73e-06	5.84e-05	1.11e-05	0.000109356	Zero-Inflated Beta Regression	-0.0516843	0.400588	-0.129021	0.897364	0.0226087	1	k__Bacteria;p__Entotheonellaeota;c__Entotheonellia;o__Entotheonellales;f__Entotheonellaceae;g__Candidatus_Entotheonella
g__Candidatus_Koribacter	3.79e-05	3.58e-05	0.000207538	4.01e-05	0.000168854	Zero-Inflated Beta Regression	-0.106365	0.190125	-0.559449	0.575965	0.0921739	1	k__Bacteria;p__Acidobacteriota;c__Acidobacteriae;o__Acidobacteriales;f__Koribacteraceae;g__Candidatus_Koribacter
g__Candidatus_Liberibacter	6.53e-06	1.26e-05	7.88e-05	0	0	Zero-Inflated Beta Regression	-6.62579	4252.43	-0.00155812	0.998757	0.0217391	1	k__Bacteria;p__Proteobacteria;c__Alphaproteobacteria;o__Rhizobiales;f__Rhizobiaceae;g__Candidatus_Liberibacter
g__Candidatus_Methanomethylophilus	1.81e-05	1.53e-05	6.58e-05	2.11e-05	0.000122363	Zero-Inflated Beta Regression	0.0276159	0.192471	0.143481	0.885936	0.0913043	1	k__Archaea;p__Thermoplasmatota;c__Thermoplasmata;o__Methanomassiliicoccales;f__Methanomethylophilaceae;g__Candidatus_Methanomethylophilus
g__Candidatus_Microthrix	5.26e-07	4.82e-07	7.98e-06	5.73e-07	9.86e-06	Zero-Inflated Beta Regression	0.136541	0.892329	0.153016	0.878413	0.00434783	1	k__Bacteria;p__Actinobacteriota;c__Acidimicrobiia;o__Microtrichales;f__Microtrichaceae;g__Candidatus_Microthrix
g__Candidatus_Saccharimonas	0.00253562	0.00316065	0.00370904	0.00186086	0.00271714	Beta Regression	-0.39184	0.050968	-7.68796	3.2e-14	0.953043	7.44e-13	k__Bacteria;p__Patescibacteria;c__Saccharimonadia;o__Saccharimonadales;f__Saccharimonadaceae;g__Candidatus_Saccharimonas
g__Candidatus_Soleaferrea	2.38e-06	4.29e-06	3.72e-05	3.12e-07	3.45e-06	Zero-Inflated Beta Regression	-0.197355	0.508149	-0.38838	0.697807	0.0182609	1	k__Bacteria;p__Firmicutes;c__Clostridia;o__Oscillospirales;f__Ruminococcaceae;g__Candidatus_Soleaferrea
g__Candidatus_Solibacter	9.59e-06	8.58e-06	8.78e-05	1.07e-05	6.95e-05	Zero-Inflated Beta Regression	-0.04242	0.317936	-0.133423	0.893882	0.033913	1	k__Bacteria;p__Acidobacteriota;c__Acidobacteriae;o__Solibacterales;f__Solibacteraceae;g__Candidatus_Solibacter
g__Candidatus_Udaeobacter	8.44e-06	9.69e-06	0.000105758	7.08e-06	5.29e-05	Zero-Inflated Beta Regression	-0.171602	0.385947	-0.444625	0.656675	0.0226087	1	k__Bacteria;p__Verrucomicrobiota;c__Verrucomicrobiae;o__Chthoniobacterales;f__Chthoniobacteraceae;g__Candidatus_Udaeobacter
g__Candidatus_Xiphinematobacter	9.84e-06	1.08e-05	9.56e-05	8.85e-06	6.57e-05	Zero-Inflated Beta Regression	-0.0628852	0.356739	-0.176278	0.860107	0.0252174	1	k__Bacteria;p__Verrucomicrobiota;c__Verrucomicrobiae;o__Chthoniobacterales;f__Xiphinematobacteraceae;g__Candidatus_Xiphinematobacter
g__Caproiciproducens	4.76e-07	3.86e-07	4.4e-06	5.73e-07	5.85e-06	Zero-Inflated Beta Regression	0.00715288	0.721727	0.00991079	0.992094	0.00956522	1	k__Bacteria;p__Firmicutes;c__Clostridia;o__Oscillospirales;f__Ruminococcaceae;g__Caproiciproducens
g__Catenisphaera	2.18e-05	1.93e-05	0.000166616	2.44e-05	0.000188067	Zero-Inflated Beta Regression	-0.0265081	0.170479	-0.155492	0.876461	0.116522	1	k__Bacteria;p__Firmicutes;c__Bacilli;o__Erysipelotrichales;f__Erysipelotrichaceae;g__Catenisphaera
g__Catenulispora	1.33e-06	1.21e-06	1.52e-05	1.46e-06	1.39e-05	Zero-Inflated Beta Regression	-0.00968891	0.529941	-0.018283	0.985416	0.0121739	1	k__Bacteria;p__Actinobacteriota;c__Actinobacteria;o__Catenulisporales;f__Catenulisporaceae;g__Catenulispora
g__Catonella	3.18e-05	3.36e-05	0.000246197	2.99e-05	0.000132086	Zero-Inflated Beta Regression	0.0265925	0.175439	0.151576	0.879548	0.112174	1	k__Bacteria;p__Firmicutes;c__Clostridia;o__Lachnospirales;f__Lachnospiraceae;g__Catonella
g__Caulobacter	9.26e-07	2.89e-07	4.99e-06	1.61e-06	1.48e-05	Zero-Inflated Beta Regression	0.153216	0.673388	0.22753	0.820052	0.00956522	1	k__Bacteria;p__Proteobacteria;c__Alphaproteobacteria;o__Caulobacterales;f__Caulobacteraceae;g__Caulobacter
g__CCD24	7.76e-07	4.82e-07	1.18e-05	1.09e-06	1.41e-05	Zero-Inflated Beta Regression	-0.232637	1.06003	-0.219463	0.826329	0.00521739	1	k__Bacteria;p__Proteobacteria;c__Gammaproteobacteria;o__CCD24;f__CCD24;g__CCD24
g__CCM19a	1.5e-07	0	0	3.12e-07	4.57e-06	Zero-Inflated Beta Regression	11.2537	4092.73	0.00274968	0.997807	0.0026087	1	k__Bacteria;p__Proteobacteria;c__Gammaproteobacteria;o__CCM19a;f__CCM19a;g__CCM19a
g__Cetobacterium	6.43e-06	1.45e-06	1.46e-05	1.18e-05	0.00025394	Zero-Inflated Beta Regression	0.348216	0.582659	0.597632	0.550204	0.0113043	1	k__Bacteria;p__Fusobacteriota;c__Fusobacteriia;o__Fusobacteriales;f__Fusobacteriaceae;g__Cetobacterium
g__Chitinophaga	2.5e-07	9.64e-08	1.66e-06	4.16e-07	6.7e-06	Zero-Inflated Beta Regression	0.117941	0.902544	0.130676	0.896054	0.00434783	1	k__Bacteria;p__Bacteroidota;c__Bacteroidia;o__Chitinophagales;f__Chitinophagaceae;g__Chitinophaga
g__Chloroplast	0.000124367	0.000153732	0.00045497	9.27e-05	0.00111015	Zero-Inflated Beta Regression	-0.107591	0.122785	-0.876258	0.381073	0.250435	1	k__Bacteria;p__Cyanobacteria;c__Cyanobacteriia;o__Chloroplast;f__Chloroplast;g__Chloroplast
g__Christensenellaceae	4.66e-06	6.08e-06	3.63e-05	3.12e-06	1.82e-05	Zero-Inflated Beta Regression	-0.0989412	0.322246	-0.307036	0.758872	0.0408696	1	k__Bacteria;p__Firmicutes;c__Clostridia;o__Christensenellales;f__Christensenellaceae;g__Christensenellaceae
g__Christensenellaceae_R-7_group	0.0339049	0.0442531	0.0259181	0.0227334	0.0187866	Beta Regression	-0.623287	0.0336526	-18.5212	3.37e-67	1	3.43e-65	k__Bacteria;p__Firmicutes;c__Clostridia;o__Christensenellales;f__Christensenellaceae;g__Christensenellaceae_R-7_group
g__Chryseobacterium	1.15e-06	2.22e-06	2.43e-05	0	0	Zero-Inflated Beta Regression	-8.6373	4252.43	-0.00203114	0.99838	0.00521739	1	k__Bacteria;p__Bacteroidota;c__Bacteroidia;o__Flavobacteriales;f__Weeksellaceae;g__Chryseobacterium
g__Chryseolinea	1.08e-06	4.34e-07	6.34e-06	1.77e-06	2.09e-05	Zero-Inflated Beta Regression	0.0224048	0.883528	0.0253584	0.979774	0.00695652	1	k__Bacteria;p__Bacteroidota;c__Bacteroidia;o__Cytophagales;f__Microscillaceae;g__Chryseolinea
g__Citrifermentans	1.3e-06	6.75e-07	1.34e-05	1.98e-06	2.19e-05	Zero-Inflated Beta Regression	-0.180028	1.03783	-0.173465	0.862316	0.00695652	1	k__Bacteria;p__Desulfobacterota;c__Desulfuromonadia;o__Geobacterales;f__Geobacteraceae;g__Citrifermentans
g__Clade_II	4.26e-06	8.2e-06	0.000134233	0	0	Zero-Inflated Beta Regression	-5.32622	4252.43	-0.00125251	0.999001	0.0026087	1	k__Bacteria;p__Proteobacteria;c__Alphaproteobacteria;o__SAR11_clade;f__Clade_II;g__Clade_II
g__Cloacibacterium	2.15e-06	2.07e-06	2.54e-05	2.24e-06	3.33e-05	Zero-Inflated Beta Regression	0.0488968	0.625773	0.0781383	0.937732	0.00869565	1	k__Bacteria;p__Bacteroidota;c__Bacteroidia;o__Flavobacteriales;f__Weeksellaceae;g__Cloacibacterium
g__Clostridia_UCG-014	0.0144024	0.0175305	0.0121284	0.0110255	0.0102886	Beta Regression	-0.336919	0.0362322	-9.29888	6.96e-20	1	2.09e-18	k__Bacteria;p__Firmicutes;c__Clostridia;o__Clostridia_UCG-014;f__Clostridia_UCG-014;g__Clostridia_UCG-014
g__Clostridia_vadinBB60_group	0.0013966	0.0015397	0.00153855	0.00124212	0.00125083	Beta Regression	-0.182203	0.0466972	-3.90179	0.000101042	0.966087	0.00139232	k__Bacteria;p__Firmicutes;c__Clostridia;o__Clostridia_vadinBB60_group;f__Clostridia_vadinBB60_group;g__Clostridia_vadinBB60_group
g__Clostridium_methylpentosum_group	0.00194936	0.00151266	0.00496542	0.00242081	0.0103856	Beta Regression	0.0583706	0.0546099	1.06886	0.285356	0.826087	1	k__Bacteria;p__Firmicutes;c__Clostridia;o__Oscillospirales;f__Clostridium_methylpentosum_group;g__Clostridium_methylpentosum_group
g__Clostridium_sensu_stricto_1	5.68e-05	7.22e-05	0.000562177	4.02e-05	0.000373746	Zero-Inflated Beta Regression	-0.0753443	0.209896	-0.35896	0.719691	0.0730435	1	k__Bacteria;p__Firmicutes;c__Clostridia;o__Clostridiales;f__Clostridiaceae;g__Clostridium_sensu_stricto_1
g__Clostridium_sensu_stricto_12	2.45e-06	3.57e-06	3.84e-05	1.25e-06	2.01e-05	Zero-Inflated Beta Regression	-0.131824	0.664171	-0.198479	0.842705	0.00869565	1	k__Bacteria;p__Firmicutes;c__Clostridia;o__Clostridiales;f__Clostridiaceae;g__Clostridium_sensu_stricto_12
g__Clostridium_sensu_stricto_13	1.22e-05	1.29e-05	0.000111033	1.15e-05	9.73e-05	Zero-Inflated Beta Regression	-0.209345	0.355067	-0.589592	0.55558	0.0269565	1	k__Bacteria;p__Firmicutes;c__Clostridia;o__Clostridiales;f__Clostridiaceae;g__Clostridium_sensu_stricto_13
g__Clostridium_sensu_stricto_3	6.01e-07	1.16e-06	1.44e-05	0	0	Zero-Inflated Beta Regression	-7.95839	4792.53	-0.00166058	0.998675	0.00347826	1	k__Bacteria;p__Firmicutes;c__Clostridia;o__Clostridiales;f__Clostridiaceae;g__Clostridium_sensu_stricto_3
g__Clostridium_sensu_stricto_5	3.5e-07	5.79e-07	8.81e-06	1.04e-07	2.45e-06	Zero-Inflated Beta Regression	-0.108133	1.1342	-0.0953383	0.924063	0.00347826	1	k__Bacteria;p__Firmicutes;c__Clostridia;o__Clostridiales;f__Clostridiaceae;g__Clostridium_sensu_stricto_5
g__Clostridium_sensu_stricto_9	6.26e-07	8.2e-07	1.44e-05	4.16e-07	9.79e-06	Zero-Inflated Beta Regression	-0.0124533	1.16702	-0.0106711	0.991488	0.0026087	1	k__Bacteria;p__Firmicutes;c__Clostridia;o__Clostridiales;f__Clostridiaceae;g__Clostridium_sensu_stricto_9
g__Cnuella	2.25e-07	0	0	4.69e-07	5.03e-06	Zero-Inflated Beta Regression	10.7278	4092.73	0.00262118	0.997909	0.00434783	1	k__Bacteria;p__Bacteroidota;c__Bacteroidia;o__Chitinophagales;f__Chitinophagaceae;g__Cnuella
g__Colidextribacter	7.35e-05	6.52e-05	0.000254008	8.26e-05	0.000835713	Zero-Inflated Beta Regression	-0.0184222	0.122628	-0.150229	0.88061	0.252174	1	k__Bacteria;p__Firmicutes;c__Clostridia;o__Oscillospirales;f__Oscillospiraceae;g__Colidextribacter
g__Collinsella	6.76e-07	8.68e-07	2.12e-05	4.69e-07	7.02e-06	Zero-Inflated Beta Regression	-0.44153	1.10734	-0.398732	0.690165	0.00347826	1	k__Bacteria;p__Actinobacteriota;c__Coriobacteriia;o__Coriobacteriales;f__Coriobacteriaceae;g__Collinsella
g__Conexibacter	5.86e-06	3.18e-06	2.79e-05	8.75e-06	5e-05	Zero-Inflated Beta Regression	-0.0701093	0.376665	-0.186132	0.852375	0.0295652	1	k__Bacteria;p__Actinobacteriota;c__Thermoleophilia;o__Solirubrobacterales;f__Solirubrobacteraceae;g__Conexibacter
g__Coprococcus	5.25e-05	4.99e-05	0.000164294	5.54e-05	0.000193418	Zero-Inflated Beta Regression	0.0320492	0.130724	0.245167	0.806371	0.201739	1	k__Bacteria;p__Firmicutes;c__Clostridia;o__Lachnospirales;f__Lachnospiraceae;g__Coprococcus
g__Coriobacteriaceae_UCG-002	3.55e-06	3.71e-06	3.27e-05	3.38e-06	2.87e-05	Zero-Inflated Beta Regression	0.051941	0.453104	0.114634	0.908756	0.0173913	1	k__Bacteria;p__Actinobacteriota;c__Coriobacteriia;o__Coriobacteriales;f__Atopobiaceae;g__Coriobacteriaceae_UCG-002
g__Coriobacteriaceae_UCG-003	1.43e-06	1.45e-06	1.62e-05	1.41e-06	1.32e-05	Zero-Inflated Beta Regression	0.0353471	0.484473	0.0729599	0.941851	0.0147826	1	k__Bacteria;p__Actinobacteriota;c__Coriobacteriia;o__Coriobacteriales;f__Atopobiaceae;g__Coriobacteriaceae_UCG-003
g__Corynebacterium	8.46e-06	6.17e-06	4.71e-05	1.09e-05	0.000152789	Zero-Inflated Beta Regression	0.0736013	0.37839	0.194512	0.84581	0.0252174	1	k__Bacteria;p__Actinobacteriota;c__Actinobacteria;o__Corynebacteriales;f__Corynebacteriaceae;g__Corynebacterium
g__Cryptanaerobacter	1.5e-07	9.64e-08	2.36e-06	2.08e-07	3.87e-06	Zero-Inflated Beta Regression	-0.0231084	1.2091	-0.019112	0.984755	0.0026087	1	k__Bacteria;p__Firmicutes;c__Desulfotomaculia;o__Desulfotomaculales;f__Desulfotomaculales;g__Cryptanaerobacter
g__Cutibacterium	1.17e-05	1.88e-06	2.51e-05	2.24e-05	0.000263646	Zero-Inflated Beta Regression	0.190678	0.505219	0.377416	0.705934	0.0173913	1	k__Bacteria;p__Actinobacteriota;c__Actinobacteria;o__Propionibacteriales;f__Propionibacteriaceae;g__Cutibacterium
g__Dechloromonas	3.38e-06	3.57e-06	4.12e-05	3.18e-06	3.74e-05	Zero-Inflated Beta Regression	0.099236	0.509185	0.194892	0.845512	0.0130435	1	k__Bacteria;p__Proteobacteria;c__Gammaproteobacteria;o__Burkholderiales;f__Rhodocyclaceae;g__Dechloromonas
g__Deep_Sea_Euryarchaeotic_Group(DSEG)	7.51e-07	9.64e-07	2.36e-05	5.21e-07	8.65e-06	Zero-Inflated Beta Regression	-0.410176	1.14916	-0.356937	0.721205	0.0026087	1	k__Archaea;p__Aenigmarchaeota;c__Deep_Sea_Euryarchaeotic_Group(DSEG);o__Deep_Sea_Euryarchaeotic_Group(DSEG); f__Deep_Sea_Euryarchaeotic_Group(DSEG);g__Deep_Sea_Euryarchaeotic_Group(DSEG)
g__Defluviicoccus	5.21e-06	4.48e-06	6.04e-05	5.99e-06	6.76e-05	Zero-Inflated Beta Regression	-0.156845	0.588824	-0.26637	0.790003	0.00956522	1	k__Bacteria;p__Proteobacteria;c__Alphaproteobacteria;o__Defluviicoccales;f__Defluviicoccaceae;g__Defluviicoccus
g__Defluviitaleaceae_UCG-011	0.00307425	0.00393415	0.00164466	0.00214592	0.000936256	Beta Regression	-0.570246	0.02515	-22.6738	2.52e-94	0.99913	5.12e-92	k__Bacteria;p__Firmicutes;c__Clostridia;o__Lachnospirales;f__Defluviitaleaceae;g__Defluviitaleaceae_UCG-011
g__Delftia	9.01e-07	1.16e-06	9.94e-06	6.25e-07	7.92e-06	Zero-Inflated Beta Regression	0.00342808	0.72337	0.00473904	0.99622	0.0121739	1	k__Bacteria;p__Proteobacteria;c__Gammaproteobacteria;o__Burkholderiales;f__Comamonadaceae;g__Delftia
g__Denitrobacterium	1.56e-05	1.73e-05	5.4e-05	1.38e-05	3.99e-05	Zero-Inflated Beta Regression	-0.0160286	0.152115	-0.105372	0.916099	0.151304	1	k__Bacteria;p__Actinobacteriota;c__Coriobacteriia;o__Coriobacteriales;f__Eggerthellaceae;g__Denitrobacterium
g__Desulfobacterium_catecholicum_group	1.75e-07	2.89e-07	6.01e-06	5.21e-08	1.22e-06	Zero-Inflated Beta Regression	-0.124762	1.21106	-0.103019	0.917966	0.0026087	1	k__Bacteria;p__Desulfobacterota;c__Desulfobulbia;o__Desulfobulbales;f__Desulfocapsaceae;g__Desulfobacterium_catecholicum_group
g__Desulfobulbus	0.000437263	0.000552659	0.00068486	0.000312685	0.000321122	Beta Regression	-0.227595	0.0496493	-4.58405	5.06e-06	0.847826	8.23e-05	k__Bacteria;p__Desulfobacterota;c__Desulfobulbia;o__Desulfobulbales;f__Desulfobulbaceae;g__Desulfobulbus
g__Desulfomicrobium	7.26e-07	8.68e-07	1.59e-05	5.73e-07	1.11e-05	Zero-Inflated Beta Regression	-0.131575	0.801035	-0.164256	0.869558	0.00521739	1	k__Bacteria;p__Desulfobacterota;c__Desulfovibrionia;o__Desulfovibrionales;f__Desulfomicrobiaceae;g__Desulfomicrobium
g__Desulfoprunum	2.5e-07	2.41e-07	4.86e-06	2.6e-07	3.67e-06	Zero-Inflated Beta Regression	-0.0367483	0.901216	-0.0407763	0.967481	0.00434783	1	k__Bacteria;p__Desulfobacterota;c__Desulfobulbia;o__Desulfobulbales;f__Desulfocapsaceae;g__Desulfoprunum
g__Desulfovibrio	0.00139316	0.00111648	0.00117846	0.00169185	0.00180125	Beta Regression	0.232773	0.0491749	4.73357	2.48e-06	0.929565	4.12e-05	k__Bacteria;p__Desulfobacterota;c__Desulfovibrionia;o__Desulfovibrionales;f__Desulfovibrionaceae;g__Desulfovibrio
g__Desulfuromonadaceae	1.75e-07	1.93e-07	3.33e-06	1.56e-07	2.74e-06	Zero-Inflated Beta Regression	-0.0753144	1.32498	-0.056842	0.954681	0.00347826	1	k__Bacteria;p__Desulfobacterota;c__Desulfuromonadia;o__Desulfuromonadia;f__Desulfuromonadaceae;g__Desulfuromonadaceae
g__Devosia	3.68e-06	3.76e-06	2.8e-05	3.59e-06	2.72e-05	Zero-Inflated Beta Regression	0.00560074	0.367118	0.015256	0.987831	0.026087	1	k__Bacteria;p__Proteobacteria;c__Alphaproteobacteria;o__Rhizobiales;f__Devosiaceae;g__Devosia
g__Dialister	0.00495012	0.00362626	0.00828139	0.00637932	0.0154245	Beta Regression	0.104424	0.0572541	1.82387	0.0684322	0.886087	0.591866	k__Bacteria;p__Firmicutes;c__Negativicutes;o__Veillonellales-Selenomonadales;f__Veillonellaceae;g__Dialister
g__Dietzia	6.76e-07	3.86e-07	7.26e-06	9.89e-07	9.68e-06	Zero-Inflated Beta Regression	0.0419511	0.680203	0.0616744	0.950833	0.00869565	1	k__Bacteria;p__Actinobacteriota;c__Actinobacteria;o__Corynebacteriales;f__Dietziaceae;g__Dietzia
g__Dinghuibacter	2.1e-06	2.6e-06	2.65e-05	1.56e-06	2e-05	Zero-Inflated Beta Regression	-0.0837199	0.566313	-0.147833	0.8825	0.0104348	1	k__Bacteria;p__Bacteroidota;c__Bacteroidia;o__Chitinophagales;f__Chitinophagaceae;g__Dinghuibacter
g__DNF00809	0.000178514	0.000202243	0.000487591	0.000152897	0.000356008	Zero-Inflated Beta Regression	0.00673492	0.0787614	0.0855104	0.931871	0.555652	1	k__Bacteria;p__Actinobacteriota;c__Coriobacteriia;o__Coriobacteriales;f__Eggerthellaceae;g__DNF00809
g__Dokdonella	7.28e-06	1.83e-06	2.16e-05	1.32e-05	0.000283247	Zero-Inflated Beta Regression	0.326148	0.606813	0.537477	0.591043	0.00956522	1	k__Bacteria;p__Proteobacteria;c__Gammaproteobacteria;o__Xanthomonadales;f__Rhodanobacteraceae;g__Dokdonella
g__Dongia	8.36e-06	4.97e-06	5.24e-05	1.2e-05	6.95e-05	Zero-Inflated Beta Regression	0.0486276	0.354107	0.137325	0.890798	0.0313043	1	k__Bacteria;p__Proteobacteria;c__Alphaproteobacteria;o__Dongiales;f__Dongiaceae;g__Dongia
g__Dorea	5.01e-07	8.2e-07	1.1e-05	1.56e-07	3.67e-06	Zero-Inflated Beta Regression	0.0199252	1.12124	0.0177707	0.985825	0.00608696	1	k__Bacteria;p__Firmicutes;c__Clostridia;o__Lachnospirales;f__Lachnospiraceae;g__Dorea
g__DS-100	7.01e-07	3.86e-07	6e-06	1.04e-06	1.26e-05	Zero-Inflated Beta Regression	0.0598072	0.717511	0.0833536	0.933585	0.00695652	1	k__Bacteria;p__Acidobacteriota;c__Blastocatellia;o__DS-100;f__DS-100;g__DS-100
g__Dubosiella	3.34e-05	6.09e-05	0.000376993	3.7e-06	3.11e-05	Zero-Inflated Beta Regression	-0.316069	0.303249	-1.04227	0.297504	0.0391304	1	k__Bacteria;p__Firmicutes;c__Bacilli;o__Erysipelotrichales;f__Erysipelotrichaceae;g__Dubosiella
g__Dyella	2e-07	3.86e-07	5.52e-06	0	0	Zero-Inflated Beta Regression	-9.72894	4325.71	-0.0022491	0.998206	0.0026087	1	k__Bacteria;p__Proteobacteria;c__Gammaproteobacteria;o__Xanthomonadales;f__Rhodanobacteraceae;g__Dyella
g__Edaphobacter	2.76e-05	2.53e-05	0.000158154	3.01e-05	0.000130022	Zero-Inflated Beta Regression	-0.0234846	0.204938	-0.114593	0.908788	0.0791304	1	k__Bacteria;p__Acidobacteriota;c__Acidobacteriae;o__Acidobacteriales;f__Acidobacteriaceae_(Subgroup_1);g__Edaphobacter
g__Eel-36e1D6	4.01e-07	3.86e-07	6.45e-06	4.16e-07	5.73e-06	Zero-Inflated Beta Regression	0.057365	0.897889	0.0638887	0.94907	0.00521739	1	k__Bacteria;p__Myxococcota;c__Polyangia;o__Polyangiales;f__Eel-36e1D6;g__Eel-36e1D6
g__Eisenbergiella	2.8e-06	3.13e-06	5.59e-05	2.45e-06	5.29e-05	Zero-Inflated Beta Regression	-0.535531	0.621094	-0.862238	0.388737	0.00347826	1	k__Bacteria;p__Firmicutes;c__Clostridia;o__Lachnospirales;f__Lachnospiraceae;g__Eisenbergiella
g__Ellin516	1e-07	9.64e-08	1.66e-06	1.04e-07	1.73e-06	Zero-Inflated Beta Regression	-3e-11	0.992041	-3.02e-11	1	0.00347826	1	k__Bacteria;p__Verrucomicrobiota;c__Verrucomicrobiae;o__Pedosphaerales;f__Pedosphaeraceae;g__Ellin516
g__Ellin517	2.75e-07	5.3e-07	9.78e-06	0	0	Zero-Inflated Beta Regression	-9.46098	4325.71	-0.00218715	0.998255	0.0026087	1	k__Bacteria;p__Verrucomicrobiota;c__Verrucomicrobiae;o__Pedosphaerales;f__Pedosphaeraceae;g__Ellin517
g__Ellin6055	1.93e-06	1.69e-06	2.36e-05	2.19e-06	2.57e-05	Zero-Inflated Beta Regression	-0.0074872	0.644285	-0.0116209	0.99073	0.00782609	1	k__Bacteria;p__Proteobacteria;c__Alphaproteobacteria;o__Sphingomonadales;f__Sphingomonadaceae;g__Ellin6055
g__Ellin6067	7.66e-06	4.34e-06	3.23e-05	1.12e-05	6.85e-05	Zero-Inflated Beta Regression	0.0769082	0.303545	0.253367	0.80003	0.0373913	1	k__Bacteria;p__Proteobacteria;c__Gammaproteobacteria;o__Burkholderiales;f__Nitrosomonadaceae;g__Ellin6067
g__Elusimicrobium	1.4e-05	1.72e-05	0.000219664	1.06e-05	6.04e-05	Zero-Inflated Beta Regression	0.00614993	0.216011	0.0284705	0.977292	0.0756522	1	k__Bacteria;p__Elusimicrobiota;c__Elusimicrobia;o__Elusimicrobiales;f__Elusimicrobiaceae;g__Elusimicrobium
g__Endomicrobium	0.000252639	0.000383173	0.00141036	0.000111718	0.000442242	Zero-Inflated Beta Regression	-0.0978202	0.0931863	-1.04973	0.294065	0.416522	1	k__Bacteria;p__Elusimicrobiota;c__Endomicrobia;o__Endomicrobiales;f__Endomicrobiaceae;g__Endomicrobium
g__Enhydrobacter	1.78e-06	1.49e-06	2.53e-05	2.08e-06	2.54e-05	Zero-Inflated Beta Regression	-0.215796	0.688571	-0.313397	0.754036	0.00869565	1	k__Bacteria;p__Proteobacteria;c__Gammaproteobacteria;o__Pseudomonadales;f__Moraxellaceae;g__Enhydrobacter
g__Ensifer	3.91e-06	3.71e-06	4.29e-05	4.11e-06	3.89e-05	Zero-Inflated Beta Regression	0.00637049	0.455037	0.0139999	0.988832	0.0156522	1	k__Bacteria;p__Proteobacteria;c__Alphaproteobacteria;o__Rhizobiales;f__Rhizobiaceae;g__Ensifer
g__Enterobacter	2.31e-05	3.29e-05	0.000149696	1.25e-05	7.69e-05	Zero-Inflated Beta Regression	-0.16178	0.256449	-0.630849	0.528265	0.0513043	1	k__Bacteria;p__Proteobacteria;c__Gammaproteobacteria;o__Enterobacterales;f__Enterobacteriaceae;g__Enterobacter
g__Enterococcus	1.46e-05	1.66e-05	0.000108833	1.24e-05	0.000145239	Zero-Inflated Beta Regression	0.0146094	0.293972	0.0496966	0.960373	0.0426087	1	k__Bacteria;p__Firmicutes;c__Bacilli;o__Lactobacillales;f__Enterococcaceae;g__Enterococcus
g__Enterorhabdus	2.87e-05	2.99e-05	0.000141193	2.73e-05	0.000140878	Zero-Inflated Beta Regression	0.00830219	0.123146	0.0674176	0.946261	0.225217	1	k__Bacteria;p__Actinobacteriota;c__Coriobacteriia;o__Coriobacteriales;f__Eggerthellaceae;g__Enterorhabdus
g__env.OPS_17	1.75e-07	1.45e-07	3.53e-06	2.08e-07	2.99e-06	Zero-Inflated Beta Regression	-0.138879	1.1394	-0.121887	0.903009	0.00347826	1	k__Bacteria;p__Bacteroidota;c__Bacteroidia;o__Sphingobacteriales;f__env.OPS_17;g__env.OPS_17
g__EPR3968-O8a-Bc78	1e-07	0	0	2.08e-07	3.87e-06	Zero-Inflated Beta Regression	10.368	4600.89	0.00225349	0.998202	0.00173913	1	k__Bacteria;p__Proteobacteria;c__Gammaproteobacteria;o__EPR3968-O8a-Bc78;f__EPR3968-O8a-Bc78;g__EPR3968-O8a-Bc78
g__Erysipelatoclostridium	3.05e-06	1.88e-06	2.26e-05	4.32e-06	5.86e-05	Zero-Inflated Beta Regression	0.0639301	0.545322	0.117234	0.906695	0.0113043	1	k__Bacteria;p__Firmicutes;c__Bacilli;o__Erysipelotrichales;f__Erysipelatoclostridiaceae;g__Erysipelatoclostridium
g__Erysipelothrix	4.68e-06	5.11e-06	2.36e-05	4.22e-06	2.05e-05	Zero-Inflated Beta Regression	-0.0144689	0.237581	-0.060901	0.951449	0.0626087	1	k__Bacteria;p__Firmicutes;c__Bacilli;o__Erysipelotrichales;f__Erysipelotrichaceae;g__Erysipelothrix
g__Erysipelotrichaceae_UCG-002	0.000802082	0.000554596	0.000962721	0.00106926	0.00289385	Beta Regression	0.132453	0.0548289	2.41576	0.0158581	0.667826	0.16529	k__Bacteria;p__Firmicutes;c__Bacilli;o__Erysipelotrichales;f__Erysipelatoclostridiaceae;g__Erysipelotrichaceae_UCG-002
g__Erysipelotrichaceae_UCG-003	6.18e-06	1.19e-05	0.000117087	0	0	Zero-Inflated Beta Regression	-6.62441	4252.43	-0.00155779	0.998757	0.0113043	1	k__Bacteria;p__Firmicutes;c__Bacilli;o__Erysipelotrichales;f__Erysipelatoclostridiaceae;g__Erysipelotrichaceae_UCG-003
g__Erysipelotrichaceae_UCG-006	0.00100288	0.00109801	0.00177479	0.00090018	0.00127699	Beta Regression	-0.11996	0.0507383	-2.3643	0.0182302	0.912174	0.18761	k__Bacteria;p__Firmicutes;c__Bacilli;o__Erysipelotrichales;f__Erysipelotrichaceae;g__Erysipelotrichaceae_UCG-006
g__Erysipelotrichaceae_UCG-007	5.75e-05	3.51e-05	0.000137116	8.17e-05	0.000401425	Zero-Inflated Beta Regression	0.0225764	0.142051	0.158932	0.87375	0.171304	1	k__Bacteria;p__Firmicutes;c__Bacilli;o__Erysipelotrichales;f__Erysipelotrichaceae;g__Erysipelotrichaceae_UCG-007
g__Erysipelotrichaceae_UCG-008	0.000299317	0.000379733	0.000297914	0.000212503	0.00018215	Beta Regression	-0.225643	0.0580288	-3.88847	0.000106667	0.783478	0.00142164	k__Bacteria;p__Firmicutes;c__Bacilli;o__Erysipelotrichales;f__Erysipelotrichaceae;g__Erysipelotrichaceae_UCG-008
g__Erysipelotrichaceae_UCG-009	0.00287148	0.00343785	0.00311582	0.00226004	0.00219972	Beta Regression	-0.346735	0.0408189	-8.49448	6.1e-17	0.993043	1.65e-15	k__Bacteria;p__Firmicutes;c__Bacilli;o__Erysipelotrichales;f__Erysipelotrichaceae;g__Erysipelotrichaceae_UCG-009
g__Erythrobacter	7.81e-06	1.33e-05	0.000270494	1.93e-06	3.16e-05	Zero-Inflated Beta Regression	-0.221971	0.697994	-0.318012	0.750534	0.00695652	1	k__Bacteria;p__Proteobacteria;c__Alphaproteobacteria;o__Sphingomonadales;f__Sphingomonadaceae;g__Erythrobacter
g__Escherichia-Shigella	0.000111174	0.000110814	0.00119374	0.000111562	0.000935948	Zero-Inflated Beta Regression	0.042288	0.146501	0.288652	0.7729	0.191304	1	k__Bacteria;p__Proteobacteria;c__Gammaproteobacteria;o__Enterobacterales;f__Enterobacteriaceae;g__Escherichia-Shigella
g__Eubacterium_brachy_group	2.39e-05	3.05e-05	6.77e-05	1.69e-05	4.4e-05	Zero-Inflated Beta Regression	-0.0380136	0.126005	-0.301682	0.762949	0.225217	1	k__Bacteria;p__Firmicutes;c__Clostridia;o__Peptostreptococcales-Tissierellales;f__Anaerovoracaceae;g__Eubacterium_brachy_group
g__Eubacterium_cellulosolvens_group	5.36e-05	7.74e-05	0.000241163	2.79e-05	7.39e-05	Zero-Inflated Beta Regression	-0.0809003	0.132057	-0.612618	0.54025	0.215652	1	k__Bacteria;p__Firmicutes;c__Clostridia;o__Lachnospirales;f__Lachnospiraceae;g__Eubacterium_cellulosolvens_group
g__Eubacterium_coprostanoligenes_group	0.0069386	0.00865326	0.00424518	0.00508751	0.00243252	Beta Regression	-0.469434	0.0276446	-16.981	7.37e-58	1	6.66e-56	k__Bacteria;p__Firmicutes;c__Clostridia;o__Oscillospirales;f__Eubacterium_coprostanoligenes_group;g__Eubacterium_coprostanoligenes_group
g__Eubacterium_eligens_group	7.37e-05	0.000126101	0.000764867	1.72e-05	8.35e-05	Zero-Inflated Beta Regression	-0.134596	0.172569	-0.779956	0.435578	0.12	1	k__Bacteria;p__Firmicutes;c__Clostridia;o__Lachnospirales;f__Lachnospiraceae;g__Eubacterium_eligens_group
g__Eubacterium_fissicatena_group	5.51e-07	1.01e-06	2.14e-05	5.21e-08	1.22e-06	Zero-Inflated Beta Regression	-0.314154	1.20518	-0.260671	0.794393	0.00347826	1	k__Bacteria;p__Firmicutes;c__Clostridia;o__Lachnospirales;f__Lachnospiraceae;g__Eubacterium_fissicatena_group
g__Eubacterium_hallii_group	5.44e-05	6.19e-05	0.000135064	4.62e-05	9.75e-05	Zero-Inflated Beta Regression	-0.0444197	0.0981071	-0.452767	0.650802	0.346957	1	k__Bacteria;p__Firmicutes;c__Clostridia;o__Lachnospirales;f__Lachnospiraceae;g__Eubacterium_hallii_group
g__Eubacterium_nodatum_group	0.00153472	0.00181537	0.00168741	0.00123174	0.000848288	Beta Regression	-0.414761	0.0361338	-11.4785	6.03e-29	0.984348	2.58e-27	k__Bacteria;p__Firmicutes;c__Clostridia;o__Peptostreptococcales-Tissierellales;f__Anaerovoracaceae;g__Eubacterium_nodatum_group
g__Eubacterium_ruminantium_group	0.0193941	0.0210679	0.0107485	0.017587	0.00970992	Beta Regression	-0.151399	0.0288684	-5.24445	1.87e-07	1	3.23e-06	k__Bacteria;p__Firmicutes;c__Clostridia;o__Lachnospirales;f__Lachnospiraceae;g__Eubacterium_ruminantium_group
g__Eubacterium_saphenum_group	2.21e-05	2.36e-05	5.17e-05	2.05e-05	4.67e-05	Zero-Inflated Beta Regression	-0.0141058	0.1237	-0.114033	0.909232	0.221739	1	k__Bacteria;p__Firmicutes;c__Clostridia;o__Peptostreptococcales-Tissierellales;f__Anaerovoracaceae;g__Eubacterium_saphenum_group
g__Eubacterium_siraeum_group	1.04e-05	9.4e-06	7.28e-05	1.15e-05	0.000175279	Zero-Inflated Beta Regression	0.0244672	0.372591	0.0656678	0.947654	0.0243478	1	k__Bacteria;p__Firmicutes;c__Clostridia;o__Oscillospirales;f__Ruminococcaceae;g__Eubacterium_siraeum_group
g__Eubacterium_ventriosum_group	0.000185999	0.000257892	0.000589528	0.000108387	0.000270653	Zero-Inflated Beta Regression	-0.115166	0.082174	-1.40149	0.161337	0.515652	1	k__Bacteria;p__Firmicutes;c__Clostridia;o__Lachnospirales;f__Lachnospiraceae;g__Eubacterium_ventriosum_group
g__Eubacterium_xylanophilum_group	0.000307052	0.000402976	0.000564498	0.000203496	0.000352781	Beta Regression	-0.113871	0.0590582	-1.92811	0.0540879	0.608696	0.488594	k__Bacteria;p__Firmicutes;c__Clostridia;o__Lachnospirales;f__Lachnospiraceae;g__Eubacterium_xylanophilum_group
g__Exiguobacterium	3.52e-05	3.14e-05	0.000291393	3.93e-05	0.000375053	Zero-Inflated Beta Regression	-0.186356	0.31681	-0.588227	0.556496	0.0252174	1	k__Bacteria;p__Firmicutes;c__Bacilli;o__Exiguobacterales;f__Exiguobacteraceae;g__Exiguobacterium
g__F082	0.0576085	0.0643204	0.0311165	0.0503626	0.0259981	Beta Regression	-0.270626	0.0296839	-9.11695	3.37e-19	1	9.79e-18	k__Bacteria;p__Bacteroidota;c__Bacteroidia;o__Bacteroidales;f__F082;g__F082
g__Faecalibacterium	7.43e-05	0.00013425	0.000711869	9.58e-06	6.43e-05	Zero-Inflated Beta Regression	-0.0305175	0.232369	-0.131332	0.895536	0.104348	1	k__Bacteria;p__Firmicutes;c__Clostridia;o__Oscillospirales;f__Ruminococcaceae;g__Faecalibacterium
g__Faecalibaculum	8.99e-06	1.27e-05	0.000215567	4.95e-06	5.54e-05	Zero-Inflated Beta Regression	-0.0743161	0.484237	-0.153471	0.878054	0.0165217	1	k__Bacteria;p__Firmicutes;c__Bacilli;o__Erysipelotrichales;f__Erysipelotrichaceae;g__Faecalibaculum
g__Family_XIII_AD3011_group	0.000773629	0.000953976	0.000663129	0.000578933	0.000424858	Beta Regression	-0.365533	0.0455609	-8.02297	2.53e-15	0.932174	6.44e-14	k__Bacteria;p__Firmicutes;c__Clostridia;o__Peptostreptococcales-Tissierellales;f__Anaerovoracaceae;g__Family_XIII_AD3011_group
g__Family_XIII_UCG-001	0.000286371	0.000302953	0.000291662	0.000268469	0.000263154	Beta Regression	-0.0855625	0.0581098	-1.47243	0.14118	0.787826	1	k__Bacteria;p__Firmicutes;c__Clostridia;o__Peptostreptococcales-Tissierellales;f__Anaerovoracaceae;g__Family_XIII_UCG-001
g__FD2005	0.000315698	0.000262473	0.00144436	0.000373158	0.00326527	Zero-Inflated Beta Regression	0.0259596	0.100105	0.259324	0.795432	0.264348	1	k__Bacteria;p__Firmicutes;c__Clostridia;o__Lachnospirales;f__Lachnospiraceae;g__FD2005
g__Ferruginibacter	7.76e-07	8.68e-07	9.24e-06	6.77e-07	1.25e-05	Zero-Inflated Beta Regression	-0.00942799	0.717504	-0.01314	0.989518	0.00782609	1	k__Bacteria;p__Bacteroidota;c__Bacteroidia;o__Chitinophagales;f__Chitinophagaceae;g__Ferruginibacter
g__Fibrobacter	0.0576387	0.0477464	0.0372775	0.0683182	0.0514407	Beta Regression	0.257312	0.040012	6.43087	1.86e-10	1	3.69e-09	k__Bacteria;p__Fibrobacterota;c__Fibrobacteria;o__Fibrobacterales;f__Fibrobacteraceae;g__Fibrobacter
g__Fictibacillus	1e-07	9.64e-08	1.66e-06	1.04e-07	2.45e-06	Zero-Inflated Beta Regression	0.104047	1.21195	0.0858511	0.9316	0.0026087	1	k__Bacteria;p__Firmicutes;c__Bacilli;o__Bacillales;f__Bacillaceae;g__Fictibacillus
g__Filomicrobium	4.26e-07	4.82e-08	1.18e-06	8.33e-07	1.39e-05	Zero-Inflated Beta Regression	0.401607	1.19883	0.334998	0.737688	0.0026087	1	k__Bacteria;p__Proteobacteria;c__Alphaproteobacteria;o__Rhizobiales;f__Hyphomicrobiaceae;g__Filomicrobium
g__Fimbriimonadaceae	1.1e-06	1.11e-06	1.04e-05	1.09e-06	1.03e-05	Zero-Inflated Beta Regression	-0.0650977	0.530581	-0.122691	0.902373	0.0130435	1	k__Bacteria;p__Armatimonadota;c__Fimbriimonadia;o__Fimbriimonadales;f__Fimbriimonadaceae;g__Fimbriimonadaceae
g__Fimbriimonadales	8.26e-07	3.86e-07	7.45e-06	1.3e-06	1.3e-05	Zero-Inflated Beta Regression	-0.0523449	0.775777	-0.0674742	0.946216	0.00869565	1	k__Bacteria;p__Armatimonadota;c__Fimbriimonadia;o__Fimbriimonadales;f__Fimbriimonadales;g__Fimbriimonadales
g__Flaviaesturariibacter	1.73e-06	2.03e-06	2.2e-05	1.41e-06	1.5e-05	Zero-Inflated Beta Regression	-0.0988075	0.560786	-0.176195	0.860172	0.0104348	1	k__Bacteria;p__Bacteroidota;c__Bacteroidia;o__Chitinophagales;f__Chitinophagaceae;g__Flaviaesturariibacter
g__Flavihumibacter	1.78e-06	1.49e-06	1.52e-05	2.08e-06	2.47e-05	Zero-Inflated Beta Regression	-0.0081863	0.522092	-0.0156798	0.987493	0.0121739	1	k__Bacteria;p__Bacteroidota;c__Bacteroidia;o__Chitinophagales;f__Chitinophagaceae;g__Flavihumibacter
g__Flavisolibacter	2.93e-06	3.95e-06	5.45e-05	1.82e-06	3.02e-05	Zero-Inflated Beta Regression	-0.228729	0.60907	-0.375539	0.707329	0.00869565	1	k__Bacteria;p__Bacteroidota;c__Bacteroidia;o__Chitinophagales;f__Chitinophagaceae;g__Flavisolibacter
g__Flavitalea	6.76e-07	7.23e-07	1.06e-05	6.25e-07	7.53e-06	Zero-Inflated Beta Regression	-0.11774	0.84568	-0.139225	0.889297	0.00608696	1	k__Bacteria;p__Bacteroidota;c__Bacteroidia;o__Chitinophagales;f__Chitinophagaceae;g__Flavitalea
g__Flavobacterium	2.43e-06	3.13e-06	3.63e-05	1.67e-06	2.44e-05	Zero-Inflated Beta Regression	-0.102614	0.528479	-0.194169	0.846078	0.0121739	1	k__Bacteria;p__Bacteroidota;c__Bacteroidia;o__Flavobacteriales;f__Flavobacteriaceae;g__Flavobacterium
g__Flexilinea	7.82e-05	0.000120169	0.000368232	3.28e-05	0.000124242	Zero-Inflated Beta Regression	-0.104711	0.118718	-0.882009	0.377956	0.292174	1	k__Bacteria;p__Chloroflexi;c__Anaerolineae;o__Anaerolineales;f__Anaerolineaceae;g__Flexilinea
g__Fluviicola	1.25e-07	9.64e-08	2.36e-06	1.56e-07	3.67e-06	Zero-Inflated Beta Regression	0.0701004	1.39197	0.0503604	0.959844	0.00173913	1	k__Bacteria;p__Bacteroidota;c__Bacteroidia;o__Flavobacteriales;f__Crocinitomicaceae;g__Fluviicola
g__Fonticella	3.76e-07	9.64e-08	2.36e-06	6.77e-07	1e-05	Zero-Inflated Beta Regression	0.126735	1.13338	0.111821	0.910985	0.00347826	1	k__Bacteria;p__Firmicutes;c__Clostridia;o__Clostridiales;f__Caloramatoraceae;g__Fonticella
g__Fontimonas	1.25e-07	9.64e-08	2.36e-06	1.56e-07	2.74e-06	Zero-Inflated Beta Regression	-0.054234	1.21023	-0.044813	0.964264	0.0026087	1	k__Bacteria;p__Proteobacteria;c__Gammaproteobacteria;o__Salinisphaerales;f__Solimonadaceae;g__Fontimonas
g__Frankiales	6.51e-07	1.01e-06	1.07e-05	2.6e-07	5.05e-06	Zero-Inflated Beta Regression	-0.0891508	0.802594	-0.111078	0.911574	0.00695652	1	k__Bacteria;p__Actinobacteriota;c__Actinobacteria;o__Frankiales;f__Frankiales;g__Frankiales
g__Fretibacterium	8.28e-05	7.71e-05	0.00026073	8.9e-05	0.00037097	Zero-Inflated Beta Regression	-0.037307	0.104281	-0.357756	0.720592	0.309565	1	k__Bacteria;p__Synergistota;c__Synergistia;o__Synergistales;f__Synergistaceae;g__Fretibacterium
g__Fulvimarina	2.58e-06	7.23e-07	1.55e-05	4.58e-06	0.000107731	Zero-Inflated Beta Regression	2.04314	1.0943	1.86708	0.062146	0.0026087	0.549181	k__Bacteria;p__Proteobacteria;c__Alphaproteobacteria;o__Rhizobiales;f__Rhizobiaceae;g__Fulvimarina
g__Fusibacter	1.3e-06	1.01e-06	1.46e-05	1.61e-06	2.11e-05	Zero-Inflated Beta Regression	0.0414173	0.593751	0.0697553	0.944401	0.00956522	1	k__Bacteria;p__Firmicutes;c__Clostridia;o__Peptostreptococcales-Tissierellales;f__Fusibacteraceae;g__Fusibacter
g__Fusicatenibacter	1.21e-05	2.25e-05	0.000175881	8.85e-07	1.2e-05	Zero-Inflated Beta Regression	-0.0840856	0.618491	-0.135953	0.891882	0.0208696	1	k__Bacteria;p__Firmicutes;c__Clostridia;o__Lachnospirales;f__Lachnospiraceae;g__Fusicatenibacter
g__Fusobacterium	5.13e-06	3.95e-06	2.38e-05	6.4e-06	3.25e-05	Zero-Inflated Beta Regression	0.000347445	0.285793	0.00121572	0.99903	0.0478261	1	k__Bacteria;p__Fusobacteriota;c__Fusobacteriia;o__Fusobacteriales;f__Fusobacteriaceae;g__Fusobacterium
g__Gaiella	4.76e-06	3.86e-06	2.87e-05	5.73e-06	3.42e-05	Zero-Inflated Beta Regression	-0.0680424	0.331034	-0.205545	0.837183	0.0321739	1	k__Bacteria;p__Actinobacteriota;c__Thermoleophilia;o__Gaiellales;f__Gaiellaceae;g__Gaiella
g__Gardnerella	1.1e-06	6.27e-07	1.53e-05	1.61e-06	2.22e-05	Zero-Inflated Beta Regression	-0.0963863	1.13622	-0.0848308	0.932411	0.00347826	1	k__Bacteria;p__Actinobacteriota;c__Actinobacteria;o__Bifidobacteriales;f__Bifidobacteriaceae;g__Gardnerella
g__Gastranaerophilales	0.000391825	0.000247958	0.000931535	0.000547139	0.00161607	Zero-Inflated Beta Regression	0.129797	0.0707283	1.83515	0.0667422	0.51913	0.583456	k__Bacteria;p__Cyanobacteria;c__Vampirivibrionia;o__Gastranaerophilales;f__Gastranaerophilales;g__Gastranaerophilales
g__GCA-900066575	5.43e-06	5.45e-06	7.56e-05	5.41e-06	5.8e-05	Zero-Inflated Beta Regression	0.0563776	0.445511	0.126546	0.899322	0.0165217	1	k__Bacteria;p__Firmicutes;c__Clostridia;o__Lachnospirales;f__Lachnospiraceae;g__GCA-900066575
g__Gemella	8.69e-06	1.03e-05	0.000130458	6.98e-06	0.000111804	Zero-Inflated Beta Regression	0.850404	0.620795	1.36986	0.170998	0.0104348	1	k__Bacteria;p__Firmicutes;c__Bacilli;o__Staphylococcales;f__Gemellaceae;g__Gemella
g__Gemmatimonas	2.36e-05	1.46e-05	0.000104767	3.34e-05	0.000214407	Zero-Inflated Beta Regression	-0.0832005	0.284936	-0.291997	0.770342	0.0426087	1	k__Bacteria;p__Gemmatimonadota;c__Gemmatimonadetes;o__Gemmatimonadales;f__Gemmatimonadaceae;g__Gemmatimonas
g__Gemmobacter	3.25e-06	2.36e-06	2.99e-05	4.22e-06	4.46e-05	Zero-Inflated Beta Regression	0.00881082	0.594767	0.0148139	0.988183	0.00869565	1	k__Bacteria;p__Proteobacteria;c__Alphaproteobacteria;o__Rhodobacterales;f__Rhodobacteraceae;g__Gemmobacter
g__Geobacter	2.18e-06	4.2e-06	6.18e-05	0	0	Zero-Inflated Beta Regression	-6.23383	4792.53	-0.00130074	0.998962	0.00347826	1	k__Bacteria;p__Desulfobacterota;c__Desulfuromonadia;o__Geobacterales;f__Geobacteraceae;g__Geobacter
g__Geothermobacter	4.76e-07	3.38e-07	5.89e-06	6.25e-07	1.09e-05	Zero-Inflated Beta Regression	0.102273	0.974065	0.104997	0.916397	0.00347826	1	k__Bacteria;p__Desulfobacterota;c__Desulfuromonadia;o__Desulfuromonadia;f__Geothermobacteraceae;g__Geothermobacter
g__Gitt-GS-136	3.25e-07	1.45e-07	2.63e-06	5.21e-07	6.46e-06	Zero-Inflated Beta Regression	0.0768333	0.854749	0.0898899	0.92839	0.00521739	1	k__Bacteria;p__Chloroflexi;c__Gitt-GS-136;o__Gitt-GS-136;f__Gitt-GS-136;g__Gitt-GS-136
g__Globicatella	1.42e-05	2.31e-05	0.000278921	4.53e-06	0.000106507	Zero-Inflated Beta Regression	0.525856	0.659097	0.797843	0.425127	0.00695652	1	k__Bacteria;p__Firmicutes;c__Bacilli;o__Lactobacillales;f__Aerococcaceae;g__Globicatella
g__Granulicella	5.28e-06	8.39e-06	5.07e-05	1.93e-06	1.69e-05	Zero-Inflated Beta Regression	-0.101495	0.423588	-0.239607	0.810677	0.0278261	1	k__Bacteria;p__Acidobacteriota;c__Acidobacteriae;o__Acidobacteriales;f__Acidobacteriaceae_(Subgroup_1);g__Granulicella
g__Haemophilus	1.12e-05	1.36e-05	0.000188355	8.54e-06	0.000142924	Zero-Inflated Beta Regression	0.294532	0.71013	0.414757	0.678397	0.00782609	1	k__Bacteria;p__Proteobacteria;c__Gammaproteobacteria;o__Pasteurellales;f__Pasteurellaceae;g__Haemophilus
g__Haliangium	5.43e-06	4.1e-06	4.32e-05	6.87e-06	4.51e-05	Zero-Inflated Beta Regression	-0.0710643	0.362907	-0.19582	0.844786	0.0295652	1	k__Bacteria;p__Myxococcota;c__Polyangia;o__Haliangiales;f__Haliangiaceae;g__Haliangium
g__Halomonas	2.15e-06	3.47e-06	2.59e-05	7.29e-07	8.81e-06	Zero-Inflated Beta Regression	0.0849698	0.608036	0.139745	0.888886	0.0217391	1	k__Bacteria;p__Proteobacteria;c__Gammaproteobacteria;o__Oceanospirillales;f__Halomonadaceae;g__Halomonas
g__Harryflintia	8.01e-07	3.86e-07	9.43e-06	1.25e-06	2.82e-05	Zero-Inflated Beta Regression	-0.1185	1.18361	-0.100117	0.920269	0.0026087	1	k__Bacteria;p__Firmicutes;c__Clostridia;o__Oscillospirales;f__Ruminococcaceae;g__Harryflintia
g__Helicobacter	7.23e-06	6.51e-06	6.61e-05	8.02e-06	7.07e-05	Zero-Inflated Beta Regression	0.0368714	0.424712	0.086815	0.930834	0.0234783	1	k__Bacteria;p__Campilobacterota;c__Campylobacteria;o__Campylobacterales;f__Helicobacteraceae;g__Helicobacter
g__HIMB11	6.26e-07	1.21e-06	2.41e-05	0	0	Zero-Inflated Beta Regression	-9.36265	4252.43	-0.00220172	0.998244	0.0026087	1	k__Bacteria;p__Proteobacteria;c__Alphaproteobacteria;o__Rhodobacterales;f__Rhodobacteraceae;g__HIMB11
g__Hirschia	6.01e-07	6.27e-07	8.56e-06	5.73e-07	8.56e-06	Zero-Inflated Beta Regression	0.0434278	0.759465	0.0571821	0.95441	0.00608696	1	k__Bacteria;p__Proteobacteria;c__Alphaproteobacteria;o__Caulobacterales;f__Hyphomonadaceae;g__Hirschia
g__HOC36	6.68e-06	5.74e-06	5.86e-05	7.7e-06	8.33e-05	Zero-Inflated Beta Regression	-0.103906	0.414686	-0.250567	0.802194	0.0191304	1	k__Bacteria;p__Proteobacteria;c__Gammaproteobacteria;o__HOC36;f__HOC36;g__HOC36
g__Howardella	6.14e-05	7.64e-05	0.000111941	4.52e-05	7.64e-05	Zero-Inflated Beta Regression	-0.057221	0.0891949	-0.641528	0.521308	0.430435	1	k__Bacteria;p__Firmicutes;c__Clostridia;o__Lachnospirales;f__Lachnospiraceae;g__Howardella
g__HSB_OF53-F07	1.08e-06	1.49e-06	1.43e-05	6.25e-07	6.68e-06	Zero-Inflated Beta Regression	-0.092387	0.518892	-0.178047	0.858718	0.0130435	1	k__Bacteria;p__Chloroflexi;c__Ktedonobacteria;o__Ktedonobacterales;f__Ktedonobacteraceae;g__HSB_OF53-F07
g__Hydrogenedensaceae	1.25e-07	0	0	2.6e-07	4.06e-06	Zero-Inflated Beta Regression	10.2207	4600.89	0.00222146	0.998228	0.0026087	1	k__Bacteria;p__Hydrogenedentes;c__Hydrogenedentia;o__Hydrogenedentiales;f__Hydrogenedensaceae;g__Hydrogenedensaceae
g__Hydrogenoanaerobacterium	5.51e-07	5.79e-07	5.98e-06	5.21e-07	4.87e-06	Zero-Inflated Beta Regression	-0.0549815	0.549791	-0.100004	0.920358	0.0113043	1	k__Bacteria;p__Firmicutes;c__Clostridia;o__Oscillospirales;f__Oscillospirales;g__Hydrogenoanaerobacterium
g__Hydrogenophaga	1.33e-06	2.12e-06	2.4e-05	4.69e-07	7.83e-06	Zero-Inflated Beta Regression	-0.168292	0.807532	-0.208404	0.834951	0.00608696	1	k__Bacteria;p__Proteobacteria;c__Gammaproteobacteria;o__Burkholderiales;f__Comamonadaceae;g__Hydrogenophaga
g__Hydrogenophilus	1.75e-07	9.64e-08	2.36e-06	2.6e-07	4.41e-06	Zero-Inflated Beta Regression	0.034221	1.20689	0.0283547	0.977384	0.0026087	1	k__Bacteria;p__Proteobacteria;c__Gammaproteobacteria;o__Burkholderiales;f__Hydrogenophilaceae;g__Hydrogenophilus
g__Hyphomicrobium	3.25e-07	1.93e-07	3.33e-06	4.69e-07	1.1e-05	Zero-Inflated Beta Regression	0.300737	1.38033	0.217873	0.827566	0.0026087	1	k__Bacteria;p__Proteobacteria;c__Alphaproteobacteria;o__Rhizobiales;f__Hyphomicrobiaceae;g__Hyphomicrobium
g__Iamia	9.51e-07	3.86e-07	5.52e-06	1.56e-06	1.49e-05	Zero-Inflated Beta Regression	0.0627741	0.677139	0.0927049	0.926154	0.00956522	1	k__Bacteria;p__Actinobacteriota;c__Acidimicrobiia;o__Microtrichales;f__Iamiaceae;g__Iamia
g__Ileibacterium	1.58e-06	3.04e-06	3.26e-05	0	0	Zero-Inflated Beta Regression	-7.00966	4792.53	-0.00146262	0.998833	0.00608696	1	k__Bacteria;p__Firmicutes;c__Bacilli;o__Erysipelotrichales;f__Erysipelotrichaceae;g__Ileibacterium
g__Ilumatobacter	7.64e-06	4.15e-06	2.81e-05	1.14e-05	7.47e-05	Zero-Inflated Beta Regression	0.0387949	0.314466	0.123368	0.901838	0.0356522	1	k__Bacteria;p__Actinobacteriota;c__Acidimicrobiia;o__Microtrichales;f__Ilumatobacteraceae;g__Ilumatobacter
g__Ilumatobacteraceae	2e-07	9.64e-08	2.36e-06	3.12e-07	5.47e-06	Zero-Inflated Beta Regression	0.0598123	1.20586	0.0496013	0.960449	0.0026087	1	k__Bacteria;p__Actinobacteriota;c__Acidimicrobiia;o__Microtrichales;f__Ilumatobacteraceae;g__Ilumatobacteraceae
g__IMCC26256	1.28e-05	5.79e-06	4.48e-05	2.03e-05	0.000106307	Zero-Inflated Beta Regression	0.00736432	0.274983	0.026781	0.978639	0.0547826	1	k__Bacteria;p__Actinobacteriota;c__Acidimicrobiia;o__IMCC26256;f__IMCC26256;g__IMCC26256
g__Incertae_Sedis	9.71e-05	0.000138204	0.000188127	5.26e-05	0.00011551	Zero-Inflated Beta Regression	-0.0972869	0.0848205	-1.14697	0.251631	0.503478	1	k__Bacteria;p__Firmicutes;c__Clostridia;o__Oscillospirales;f__Ruminococcaceae;g__Incertae_Sedis
g__Inquilinus	1.75e-07	4.82e-08	1.18e-06	3.12e-07	5.19e-06	Zero-Inflated Beta Regression	0.177737	1.20918	0.146989	0.883166	0.0026087	1	k__Bacteria;p__Proteobacteria;c__Alphaproteobacteria;o__Azospirillales;f__Inquilinaceae;g__Inquilinus
g__Intestinibacter	6.36e-06	4.44e-06	4.89e-05	8.43e-06	0.000137687	Zero-Inflated Beta Regression	0.407345	0.473664	0.859987	0.389976	0.00869565	1	k__Bacteria;p__Firmicutes;c__Clostridia;o__Peptostreptococcales-Tissierellales;f__Peptostreptococcaceae;g__Intestinibacter
g__Intestinimonas	1.75e-06	9.64e-08	2.36e-06	3.54e-06	3.07e-05	Zero-Inflated Beta Regression	-0.0624335	1.19975	-0.0520388	0.958507	0.0104348	1	k__Bacteria;p__Firmicutes;c__Clostridia;o__Oscillospirales;f__Oscillospiraceae;g__Intestinimonas
g__IS-44	1e-07	0	0	2.08e-07	2.99e-06	Zero-Inflated Beta Regression	10.457	4600.89	0.00227283	0.998187	0.0026087	1	k__Bacteria;p__Proteobacteria;c__Gammaproteobacteria;o__Burkholderiales;f__Nitrosomonadaceae;g__IS-44
g__Izemoplasmatales	9.97e-05	0.000143316	0.000331278	5.26e-05	0.000149151	Zero-Inflated Beta Regression	-0.0591009	0.101981	-0.579529	0.562346	0.378261	1	k__Bacteria;p__Firmicutes;c__Bacilli;o__Izemoplasmatales;f__Izemoplasmatales;g__Izemoplasmatales
g__Jatrophihabitans	1.15e-06	6.27e-07	1.16e-05	1.72e-06	1.81e-05	Zero-Inflated Beta Regression	-0.131593	0.770913	-0.170697	0.864492	0.00869565	1	k__Bacteria;p__Actinobacteriota;c__Actinobacteria;o__Frankiales;f__Frankiaceae;g__Jatrophihabitans
g__JG30-KF-AS9	3.13e-06	3.47e-06	3.19e-05	2.76e-06	1.81e-05	Zero-Inflated Beta Regression	-0.0810405	0.383429	-0.211358	0.832646	0.0234783	1	k__Bacteria;p__Chloroflexi;c__Ktedonobacteria;o__Ktedonobacterales;f__JG30-KF-AS9;g__JG30-KF-AS9
g__JG30-KF-CM66	7.76e-07	7.72e-07	7.96e-06	7.81e-07	8.89e-06	Zero-Inflated Beta Regression	0.0125819	0.595105	0.0211423	0.983136	0.00956522	1	k__Bacteria;p__Chloroflexi;c__JG30-KF-CM66;o__JG30-KF-CM66;f__JG30-KF-CM66;g__JG30-KF-CM66
g__JGI_0000069-P22	5.76e-07	1.01e-06	2.03e-05	1.04e-07	2.45e-06	Zero-Inflated Beta Regression	-0.927209	2.26327	-0.409677	0.68212	0.00347826	1	k__Bacteria;p__Patescibacteria;c__Gracilibacteria;o__JGI_0000069-P22;f__JGI_0000069-P22;g__JGI_0000069-P22
g__JTB255_marine_benthic_group	3.76e-07	3.38e-07	8.25e-06	4.16e-07	8.65e-06	Zero-Inflated Beta Regression	-0.196066	1.19365	-0.164257	0.869558	0.0026087	1	k__Bacteria;p__Proteobacteria;c__Gammaproteobacteria;o__Steroidobacterales;f__Woeseiaceae;g__JTB255_marine_benthic_group
g__Kandleria	0.000178564	0.000236722	0.00275575	0.000115779	0.00154021	Zero-Inflated Beta Regression	-0.0433258	0.133616	-0.324257	0.745802	0.158261	1	k__Bacteria;p__Firmicutes;c__Bacilli;o__Erysipelotrichales;f__Erysipelatoclostridiaceae;g__Kandleria
g__Kapabacteriales	7.26e-07	6.27e-07	6.95e-06	8.33e-07	1.01e-05	Zero-Inflated Beta Regression	-0.00267847	0.621982	-0.00430635	0.996565	0.00869565	1	k__Bacteria;p__Bacteroidota;c__Kapabacteria;o__Kapabacteriales;f__Kapabacteriales;g__Kapabacteriales
g__KD4-96	2.68e-06	3.09e-06	2.76e-05	2.24e-06	1.82e-05	Zero-Inflated Beta Regression	-0.106575	0.430373	-0.247633	0.804463	0.0182609	1	k__Bacteria;p__Chloroflexi;c__KD4-96;o__KD4-96;f__KD4-96;g__KD4-96
g__KF-JG30-B3	1.6e-06	1.4e-06	1.48e-05	1.82e-06	1.75e-05	Zero-Inflated Beta Regression	-0.021178	0.493951	-0.0428747	0.965809	0.013913	1	k__Bacteria;p__Proteobacteria;c__Alphaproteobacteria;o__Rhizobiales;f__KF-JG30-B3;g__KF-JG30-B3
g__Kitasatospora	7.51e-07	1.11e-06	1.93e-05	3.64e-07	8.57e-06	Zero-Inflated Beta Regression	-0.148598	1.15744	-0.128385	0.897866	0.0026087	1	k__Bacteria;p__Actinobacteriota;c__Actinobacteria;o__Streptomycetales;f__Streptomycetaceae;g__Kitasatospora
g__Klebsiella	1.06e-05	9.31e-06	7.8e-05	1.2e-05	9.85e-05	Zero-Inflated Beta Regression	-0.390391	0.477682	-0.817261	0.413949	0.0226087	1	k__Bacteria;p__Proteobacteria;c__Gammaproteobacteria;o__Enterobacterales;f__Enterobacteriaceae;g__Klebsiella
g__Kribbella	2.25e-07	4.34e-07	7.54e-06	0	0	Zero-Inflated Beta Regression	-10.8294	4252.43	-0.00254664	0.997969	0.0026087	1	k__Bacteria;p__Actinobacteriota;c__Actinobacteria;o__Propionibacteriales;f__Nocardioidaceae;g__Kribbella
g__Labilithrix	4.01e-07	3.86e-07	7.45e-06	4.16e-07	9.79e-06	Zero-Inflated Beta Regression	0.182196	1.18789	0.153377	0.878128	0.0026087	1	k__Bacteria;p__Myxococcota;c__Polyangia;o__Polyangiales;f__Polyangiaceae;g__Labilithrix
g__Lachnobacterium	4.28e-05	4.24e-05	0.000153702	4.32e-05	0.000287829	Zero-Inflated Beta Regression	0.126769	0.176537	0.718091	0.472848	0.113043	1	k__Bacteria;p__Firmicutes;c__Clostridia;o__Lachnospirales;f__Lachnospiraceae;g__Lachnobacterium
g__Lachnoclostridium	8.72e-05	8.92e-05	0.0002515	8.51e-05	0.000205639	Zero-Inflated Beta Regression	-0.0259049	0.093417	-0.277304	0.781597	0.382609	1	k__Bacteria;p__Firmicutes;c__Clostridia;o__Lachnospirales;f__Lachnospiraceae;g__Lachnoclostridium
g__Lachnospira	0.000190822	0.000186875	0.000251481	0.000195083	0.000241487	Beta Regression	0.0260872	0.0591003	0.441406	0.659002	0.658261	1	k__Bacteria;p__Firmicutes;c__Clostridia;o__Lachnospirales;f__Lachnospiraceae;g__Lachnospira
g__Lachnospiraceae	4.16e-05	5.63e-05	0.000346447	2.57e-05	0.000261963	Zero-Inflated Beta Regression	-0.0633177	0.167053	-0.379028	0.704737	0.133043	1	k__Bacteria;p__Firmicutes;c__Clostridia;o__Lachnospirales;f__Lachnospiraceae;g__Lachnospiraceae
g__Lachnospiraceae_AC2044_group	0.000124267	0.000187536	0.000787574	5.6e-05	0.000283771	Zero-Inflated Beta Regression	-0.0792327	0.13832	-0.572823	0.566877	0.186957	1	k__Bacteria;p__Firmicutes;c__Clostridia;o__Lachnospirales;f__Lachnospiraceae;g__Lachnospiraceae_AC2044_group
g__Lachnospiraceae_FCS020_group	6.08e-05	7.85e-05	0.000433632	4.18e-05	0.000169958	Zero-Inflated Beta Regression	-0.0938313	0.167371	-0.560618	0.575167	0.113043	1	k__Bacteria;p__Firmicutes;c__Clostridia;o__Lachnospirales;f__Lachnospiraceae;g__Lachnospiraceae_FCS020_group
g__Lachnospiraceae_FE2018_group	8.49e-06	7.72e-06	2.52e-05	9.32e-06	2.86e-05	Zero-Inflated Beta Regression	0.0045809	0.170307	0.0268979	0.978546	0.118261	1	k__Bacteria;p__Firmicutes;c__Clostridia;o__Lachnospirales;f__Lachnospiraceae;g__Lachnospiraceae_FE2018_group
g__Lachnospiraceae_ND3007_group	0.0113677	0.0127174	0.0124434	0.00991051	0.0108786	Beta Regression	-0.318773	0.0393137	-8.10845	1.31e-15	1	3.43e-14	k__Bacteria;p__Firmicutes;c__Clostridia;o__Lachnospirales;f__Lachnospiraceae;g__Lachnospiraceae_ND3007_group
g__Lachnospiraceae_NK3A20_group	0.034798	0.0378557	0.030682	0.031497	0.0238902	Beta Regression	-0.263378	0.0331679	-7.94075	4.77e-15	1	1.17e-13	k__Bacteria;p__Firmicutes;c__Clostridia;o__Lachnospirales;f__Lachnospiraceae;g__Lachnospiraceae_NK3A20_group
g__Lachnospiraceae_NK4A136_group	0.000113001	0.000105365	0.000960822	0.000121245	0.00131618	Zero-Inflated Beta Regression	0.0289326	0.217717	0.132891	0.894303	0.0634783	1	k__Bacteria;p__Firmicutes;c__Clostridia;o__Lachnospirales;f__Lachnospiraceae;g__Lachnospiraceae_NK4A136_group
g__Lachnospiraceae_NK4B4_group	1.28e-06	2.36e-06	2.54e-05	1.04e-07	1.73e-06	Zero-Inflated Beta Regression	-0.161354	0.760728	-0.212104	0.832063	0.0113043	1	k__Bacteria;p__Firmicutes;c__Clostridia;o__Lachnospirales;f__Lachnospiraceae;g__Lachnospiraceae_NK4B4_group
g__Lachnospiraceae_UCG-001	6.16e-06	5.98e-06	4.33e-05	6.35e-06	4.86e-05	Zero-Inflated Beta Regression	0.0896891	0.319952	0.280321	0.779282	0.033913	1	k__Bacteria;p__Firmicutes;c__Clostridia;o__Lachnospirales;f__Lachnospiraceae;g__Lachnospiraceae_UCG-001
g__Lachnospiraceae_UCG-002	0.000313418	0.000380787	0.000531206	0.000240689	0.000324898	Beta Regression	-0.259035	0.0581863	-4.45182	9.34e-06	0.626087	0.000148968	k__Bacteria;p__Firmicutes;c__Clostridia;o__Lachnospirales;f__Lachnospiraceae;g__Lachnospiraceae_UCG-002
g__Lachnospiraceae_UCG-004	1.4e-05	2.05e-05	0.000168784	7.08e-06	7.67e-05	Zero-Inflated Beta Regression	-0.0920049	0.395331	-0.232729	0.816013	0.0252174	1	k__Bacteria;p__Firmicutes;c__Clostridia;o__Lachnospirales;f__Lachnospiraceae;g__Lachnospiraceae_UCG-004
g__Lachnospiraceae_UCG-006	1.18e-05	8.73e-06	8.79e-05	1.52e-05	0.000245046	Zero-Inflated Beta Regression	-0.162468	0.56449	-0.287814	0.773542	0.013913	1	k__Bacteria;p__Firmicutes;c__Clostridia;o__Lachnospirales;f__Lachnospiraceae;g__Lachnospiraceae_UCG-006
g__Lachnospiraceae_UCG-009	0.000186475	0.000237011	0.000566646	0.000131917	0.000338057	Zero-Inflated Beta Regression	-0.0535782	0.0944994	-0.566968	0.570847	0.370435	1	k__Bacteria;p__Firmicutes;c__Clostridia;o__Lachnospirales;f__Lachnospiraceae;g__Lachnospiraceae_UCG-009
g__Lachnospiraceae_UCG-010	4.4e-05	4.43e-05	8.3e-05	4.37e-05	9.27e-05	Zero-Inflated Beta Regression	-0.0179487	0.109878	-0.163352	0.87027	0.291304	1	k__Bacteria;p__Firmicutes;c__Clostridia;o__Lachnospirales;f__Lachnospiraceae;g__Lachnospiraceae_UCG-010
g__Lachnospiraceae_XPB1014_group	0.00431875	0.00394967	0.00562152	0.0047172	0.00681882	Beta Regression	-0.143764	0.0467371	-3.07602	0.00214754	0.907826	0.0268607	k__Bacteria;p__Firmicutes;c__Clostridia;o__Lachnospirales;f__Lachnospiraceae;g__Lachnospiraceae_XPB1014_group
g__Lacibacter	1.4e-06	2.12e-06	2.24e-05	6.25e-07	6.68e-06	Zero-Inflated Beta Regression	-0.13379	0.757311	-0.176665	0.859802	0.0104348	1	k__Bacteria;p__Bacteroidota;c__Bacteroidia;o__Chitinophagales;f__Chitinophagaceae;g__Lacibacter
g__Lacihabitans	1.5e-07	1.45e-07	2.63e-06	1.56e-07	3.67e-06	Zero-Inflated Beta Regression	0.12299	1.20775	0.101834	0.918906	0.0026087	1	k__Bacteria;p__Bacteroidota;c__Bacteroidia;o__Cytophagales;f__Spirosomaceae;g__Lacihabitans
g__Lactobacillus	9.72e-05	9.99e-05	0.000661712	9.43e-05	0.000927067	Zero-Inflated Beta Regression	0.0639385	0.168349	0.379797	0.704166	0.150435	1	k__Bacteria;p__Firmicutes;c__Bacilli;o__Lactobacillales;f__Lactobacillaceae;g__Lactobacillus
g__Lactococcus	1.25e-05	1.84e-05	9.82e-05	6.09e-06	5.3e-05	Zero-Inflated Beta Regression	-0.101797	0.28823	-0.35318	0.724018	0.0469565	1	k__Bacteria;p__Firmicutes;c__Bacilli;o__Lactobacillales;f__Streptococcaceae;g__Lactococcus
g__Latescibacterota	3.76e-07	2.89e-07	4.07e-06	4.69e-07	5.6e-06	Zero-Inflated Beta Regression	0.0204077	0.763375	0.0267336	0.978677	0.00608696	1	k__Bacteria;p__Latescibacterota;c__Latescibacterota;o__Latescibacterota;f__Latescibacterota;g__Latescibacterota
g__Lautropia	8.51e-07	8.68e-07	9.83e-06	8.33e-07	8.27e-06	Zero-Inflated Beta Regression	-0.0258253	0.634983	-0.0406708	0.967565	0.0104348	1	k__Bacteria;p__Proteobacteria;c__Gammaproteobacteria;o__Burkholderiales;f__Burkholderiaceae;g__Lautropia
g__Lawsonella	1.28e-06	1.59e-06	2.02e-05	9.37e-07	1.28e-05	Zero-Inflated Beta Regression	0.0231469	0.712601	0.0324823	0.974093	0.00695652	1	k__Bacteria;p__Actinobacteriota;c__Actinobacteria;o__Corynebacteriales;f__Corynebacteriaceae;g__Lawsonella
g__LD29	4.01e-07	2.41e-07	4.86e-06	5.73e-07	6.8e-06	Zero-Inflated Beta Regression	0.052125	0.852443	0.0611477	0.951252	0.00521739	1	k__Bacteria;p__Verrucomicrobiota;c__Verrucomicrobiae;o__Chthoniobacterales;f__Chthoniobacteraceae;g__LD29
g__LD-RB-34	1.75e-07	1.45e-07	3.53e-06	2.08e-07	3.46e-06	Zero-Inflated Beta Regression	-0.0695945	1.20555	-0.0577282	0.953975	0.0026087	1	k__Bacteria;p__Bacteroidota;c__Ignavibacteria;o__Ignavibacteriales;f__LD-RB-34;g__LD-RB-34
g__Lechevalieria	2.15e-06	1.78e-06	1.81e-05	2.55e-06	2.28e-05	Zero-Inflated Beta Regression	0.0356422	0.502289	0.0709595	0.943442	0.0130435	1	k__Bacteria;p__Actinobacteriota;c__Actinobacteria;o__Pseudonocardiales;f__Pseudonocardiaceae;g__Lechevalieria
g__Leifsonia	6.51e-07	1.25e-06	1.81e-05	0	0	Zero-Inflated Beta Regression	-7.65142	4792.53	-0.00159653	0.998726	0.0026087	1	k__Bacteria;p__Actinobacteriota;c__Actinobacteria;o__Micrococcales;f__Microbacteriaceae;g__Leifsonia
g__Leptolyngbya_VRUC_135	2.15e-06	1.83e-06	4.48e-05	2.5e-06	4.21e-05	Zero-Inflated Beta Regression	-0.467228	0.200285	-2.33282	0.01983	0.0026087	0.201522	k__Bacteria;p__Cyanobacteria;c__Cyanobacteriia;o__Oxyphotobacteria_Incertae_Sedis;f__Unknown_Family;g__Leptolyngbya_VRUC_135
g__Leuconostoc	1.38e-05	2.3e-05	0.000114004	3.85e-06	4.29e-05	Zero-Inflated Beta Regression	-0.205331	0.328211	-0.625606	0.531698	0.0452174	1	k__Bacteria;p__Firmicutes;c__Bacilli;o__Lactobacillales;f__Leuconostocaceae;g__Leuconostoc
g__Levilinea	2.25e-07	2.89e-07	4.99e-06	1.56e-07	3.67e-06	Zero-Inflated Beta Regression	-1.98e-12	1.20164	-1.65e-12	1	0.0026087	1	k__Bacteria;p__Chloroflexi;c__Anaerolineae;o__Anaerolineales;f__Anaerolineaceae;g__Levilinea
g__Limibaculum	4.21e-06	2.22e-06	2.19e-05	6.35e-06	4.35e-05	Zero-Inflated Beta Regression	0.0301423	0.445943	0.0675922	0.946122	0.0191304	1	k__Bacteria;p__Proteobacteria;c__Alphaproteobacteria;o__Rhodobacterales;f__Rhodobacteraceae;g__Limibaculum
g__Lineage_IV	5.51e-07	1.06e-06	1.27e-05	0	0	Zero-Inflated Beta Regression	-8.44693	4792.53	-0.00176252	0.998594	0.00608696	1	k__Bacteria;p__Elusimicrobiota;c__Elusimicrobia;o__Lineage_IV;f__Lineage_IV;g__Lineage_IV
g__Longilinea	8.51e-07	3.86e-07	6.45e-06	1.35e-06	2.15e-05	Zero-Inflated Beta Regression	0.216705	0.797598	0.271697	0.785904	0.00521739	1	k__Bacteria;p__Chloroflexi;c__Anaerolineae;o__Anaerolineales;f__Anaerolineaceae;g__Longilinea
g__Longimicrobiaceae	4.98e-06	3.57e-06	3.21e-05	6.51e-06	4.78e-05	Zero-Inflated Beta Regression	-0.0109475	0.38738	-0.0282604	0.977459	0.0234783	1	k__Bacteria;p__Gemmatimonadota;c__Longimicrobia;o__Longimicrobiales;f__Longimicrobiaceae;g__Longimicrobiaceae
g__Longivirga	1.75e-07	2.89e-07	4.4e-06	5.21e-08	1.22e-06	Zero-Inflated Beta Regression	-0.0904825	1.14282	-0.0791748	0.936907	0.00347826	1	k__Bacteria;p__Actinobacteriota;c__Actinobacteria;o__Frankiales;f__Sporichthyaceae;g__Longivirga
g__Luteolibacter	4.21e-06	4.48e-06	5.66e-05	3.9e-06	5.11e-05	Zero-Inflated Beta Regression	-0.217808	0.567203	-0.384004	0.701047	0.00956522	1	k__Bacteria;p__Verrucomicrobiota;c__Verrucomicrobiae;o__Verrucomicrobiales;f__Rubritaleaceae;g__Luteolibacter
g__Lutibacter	7.26e-07	4.34e-07	7.9e-06	1.04e-06	1.37e-05	Zero-Inflated Beta Regression	0.00186745	0.844519	0.00221126	0.998236	0.00521739	1	k__Bacteria;p__Bacteroidota;c__Bacteroidia;o__Flavobacteriales;f__Flavobacteriaceae;g__Lutibacter
g__Lysinibacillus	5.26e-07	7.23e-07	1.08e-05	3.12e-07	3.86e-06	Zero-Inflated Beta Regression	-0.113794	0.854285	-0.133204	0.894056	0.00695652	1	k__Bacteria;p__Firmicutes;c__Bacilli;o__Bacillales;f__Planococcaceae;g__Lysinibacillus
g__Lysobacter	1.18e-05	8.2e-06	6.3e-05	1.58e-05	8.62e-05	Zero-Inflated Beta Regression	-0.0667433	0.293419	-0.227467	0.820101	0.0426087	1	k__Bacteria;p__Proteobacteria;c__Gammaproteobacteria;o__Xanthomonadales;f__Xanthomonadaceae;g__Lysobacter
g__Macellibacteroides	9.76e-07	1.4e-06	1.76e-05	5.21e-07	1.11e-05	Zero-Inflated Beta Regression	0.0606461	1.07594	0.0563656	0.95506	0.00521739	1	k__Bacteria;p__Bacteroidota;c__Bacteroidia;o__Bacteroidales;f__Tannerellaceae;g__Macellibacteroides
g__Mailhella	3.45e-06	4e-06	2.15e-05	2.86e-06	2.09e-05	Zero-Inflated Beta Regression	0.0161109	0.308202	0.0522738	0.95832	0.0382609	1	k__Bacteria;p__Desulfobacterota;c__Desulfovibrionia;o__Desulfovibrionales;f__Desulfovibrionaceae;g__Mailhella
g__Mannheimia	3.5e-07	1.93e-07	2.35e-06	5.21e-07	5.17e-06	Zero-Inflated Beta Regression	0.0684186	0.639077	0.107058	0.914761	0.00869565	1	k__Bacteria;p__Proteobacteria;c__Gammaproteobacteria;o__Pasteurellales;f__Pasteurellaceae;g__Mannheimia
g__Marvinbryantia	0.000256794	0.000307801	0.000621609	0.000201728	0.000365298	Zero-Inflated Beta Regression	-0.0840904	0.0781249	-1.07636	0.281993	0.507826	1	k__Bacteria;p__Firmicutes;c__Clostridia;o__Lachnospirales;f__Lachnospiraceae;g__Marvinbryantia
g__Massilia	2e-06	1.83e-06	2.24e-05	2.19e-06	2.07e-05	Zero-Inflated Beta Regression	0.0757012	0.577738	0.13103	0.895774	0.0121739	1	k__Bacteria;p__Proteobacteria;c__Gammaproteobacteria;o__Burkholderiales;f__Oxalobacteraceae;g__Massilia
g__MB-A2-108	5.83e-06	3.66e-06	3.59e-05	8.17e-06	9.26e-05	Zero-Inflated Beta Regression	-0.0131582	0.381782	-0.0344652	0.972512	0.0234783	1	k__Bacteria;p__Actinobacteriota;c__MB-A2-108;o__MB-A2-108;f__MB-A2-108;g__MB-A2-108
g__MBMPE27	1e-07	1.45e-07	2.04e-06	5.21e-08	1.22e-06	Zero-Inflated Beta Regression	-2.01e-10	1.14551	-1.75e-10	1	0.00347826	1	k__Bacteria;p__Proteobacteria;c__Gammaproteobacteria;o__MBMPE27;f__MBMPE27;g__MBMPE27
g__MBNT15	7.51e-07	1.45e-07	3.53e-06	1.41e-06	1.61e-05	Zero-Inflated Beta Regression	0.0802595	1.19596	0.0671087	0.946507	0.00521739	1	k__Bacteria;p__MBNT15;c__MBNT15;o__MBNT15;f__MBNT15;g__MBNT15
g__Megasphaera	0.00130694	0.000786894	0.00374132	0.00186837	0.00757214	Beta Regression	0.236112	0.0563747	4.18826	3.03e-05	0.706087	0.000447394	k__Bacteria;p__Firmicutes;c__Negativicutes;o__Veillonellales-Selenomonadales;f__Veillonellaceae;g__Megasphaera
g__Mesorhizobium	1.38e-06	1.01e-06	1.12e-05	1.77e-06	1.63e-05	Zero-Inflated Beta Regression	0.0697221	0.521943	0.133582	0.893757	0.0130435	1	k__Bacteria;p__Proteobacteria;c__Alphaproteobacteria;o__Rhizobiales;f__Rhizobiaceae;g__Mesorhizobium
g__Methanobrevibacter	0.00248428	0.00267853	0.00854451	0.00227456	0.00461352	Beta Regression	-0.029215	0.0565795	-0.516352	0.605708	0.778261	1	k__Archaea;p__Euryarchaeota;c__Methanobacteria;o__Methanobacteriales;f__Methanobacteriaceae;g__Methanobrevibacter
g__Methanofastidiosales	8.26e-07	1.01e-06	1.57e-05	6.25e-07	1.25e-05	Zero-Inflated Beta Regression	-0.0706341	0.885677	-0.0797516	0.936449	0.00434783	1	k__Archaea;p__Euryarchaeota;c__Thermococci;o__Methanofastidiosales;f__Methanofastidiosales;g__Methanofastidiosales
g__Methanosaeta	5.31e-06	5.02e-06	0.000120188	5.62e-06	8.81e-05	Zero-Inflated Beta Regression	0.266574	0.733315	0.363519	0.716284	0.00608696	1	k__Archaea;p__Halobacterota;c__Methanosarcinia;o__Methanosarciniales;f__Methanosaetaceae;g__Methanosaeta
g__Methanosphaera	4.2e-05	4.42e-05	0.000227406	3.96e-05	0.000169262	Zero-Inflated Beta Regression	-0.221328	0.196202	-1.12806	0.25953	0.0765217	1	k__Archaea;p__Euryarchaeota;c__Methanobacteria;o__Methanobacteriales;f__Methanobacteriaceae;g__Methanosphaera
g__Methylobacter	2.53e-06	2.56e-06	4.42e-05	2.5e-06	4.28e-05	Zero-Inflated Beta Regression	-0.12189	0.343272	-0.355083	0.722592	0.00347826	1	k__Bacteria;p__Proteobacteria;c__Gammaproteobacteria;o__Methylococcales;f__Methylomonadaceae;g__Methylobacter
g__Methylobacterium-Methylorubrum	3.16e-05	5.64e-05	0.00095818	4.84e-06	3.31e-05	Zero-Inflated Beta Regression	-0.284343	0.351241	-0.809538	0.418374	0.0243478	1	k__Bacteria;p__Proteobacteria;c__Alphaproteobacteria;o__Rhizobiales;f__Beijerinckiaceae;g__Methylobacterium-Methylorubrum
g__Methyloceanibacter	9.26e-07	1.11e-06	1.29e-05	7.29e-07	1.02e-05	Zero-Inflated Beta Regression	0.0636146	0.691098	0.0920485	0.926676	0.00782609	1	k__Bacteria;p__Proteobacteria;c__Alphaproteobacteria;o__Rhizobiales;f__Methyloligellaceae;g__Methyloceanibacter
g__Methylomonas	2.25e-07	1.93e-07	3.72e-06	2.6e-07	6.12e-06	Zero-Inflated Beta Regression	0.189915	1.20228	0.157962	0.874514	0.0026087	1	k__Bacteria;p__Proteobacteria;c__Gammaproteobacteria;o__Methylococcales;f__Methylomonadaceae;g__Methylomonas
g__Methylophaga	2e-07	1.45e-07	3.53e-06	2.6e-07	5.05e-06	Zero-Inflated Beta Regression	4.52584	1919.18	0.00235822	0.998119	0.0026087	1	k__Bacteria;p__Proteobacteria;c__Gammaproteobacteria;o__Nitrosococcales;f__Methylophagaceae;g__Methylophaga
g__Microbacterium	8.59e-06	1.65e-05	0.0001069	0	0	Zero-Inflated Beta Regression	-5.26	4252.43	-0.00123694	0.999013	0.013913	1	k__Bacteria;p__Actinobacteriota;c__Actinobacteria;o__Micrococcales;f__Microbacteriaceae;g__Microbacterium
g__Micrococcus	3e-07	4.82e-07	6.44e-06	1.04e-07	1.73e-06	Zero-Inflated Beta Regression	-0.152612	1.00506	-0.151844	0.879337	0.00521739	1	k__Bacteria;p__Actinobacteriota;c__Actinobacteria;o__Micrococcales;f__Micrococcaceae;g__Micrococcus
g__Microcoleus_Es-Yyy1400	1.7e-06	1.16e-06	2.6e-05	2.29e-06	3.94e-05	Zero-Inflated Beta Regression	-0.0180973	1.06508	-0.0169916	0.986446	0.00347826	1	k__Bacteria;p__Cyanobacteria;c__Cyanobacteriia;o__Cyanobacteriales;f__Coleofasciculaceae;g__Microcoleus_Es-Yyy1400
g__Micropepsaceae	1.55e-06	8.68e-07	1.23e-05	2.29e-06	1.84e-05	Zero-Inflated Beta Regression	0.0276423	0.578423	0.0477891	0.961893	0.0121739	1	k__Bacteria;p__Proteobacteria;c__Alphaproteobacteria;o__Micropepsales;f__Micropepsaceae;g__Micropepsaceae
g__Microvirga	2.93e-06	2.07e-06	2.1e-05	3.85e-06	2.51e-05	Zero-Inflated Beta Regression	-0.116359	0.48874	-0.23808	0.811862	0.0208696	1	k__Bacteria;p__Proteobacteria;c__Alphaproteobacteria;o__Rhizobiales;f__Beijerinckiaceae;g__Microvirga
g__Mitochondria	0.000642729	0.000739563	0.00142784	0.00053819	0.00521761	Beta Regression	-0.198564	0.0547739	-3.62515	0.000301467	0.606957	0.00395311	k__Bacteria;p__Proteobacteria;c__Alphaproteobacteria;o__Rickettsiales;f__Mitochondria;g__Mitochondria
g__Mitsuokella	0.000570674	0.000317874	0.000548454	0.000843587	0.00174409	Beta Regression	0.30691	0.0545263	5.62866	2.28e-08	0.715652	4.22e-07	k__Bacteria;p__Firmicutes;c__Negativicutes;o__Veillonellales-Selenomonadales;f__Selenomonadaceae;g__Mitsuokella
g__MM2	2e-07	2.41e-07	4.24e-06	1.56e-07	2.74e-06	Zero-Inflated Beta Regression	-0.0885733	0.987087	-0.089732	0.928516	0.00347826	1	k__Bacteria;p__Proteobacteria;c__Gammaproteobacteria;o__Burkholderiales;f__Methylophilaceae;g__MM2
g__MND1	2.4e-05	1.91e-05	0.000153124	2.94e-05	0.000166332	Zero-Inflated Beta Regression	-0.207115	0.28754	-0.720299	0.471487	0.0382609	1	k__Bacteria;p__Proteobacteria;c__Gammaproteobacteria;o__Burkholderiales;f__Nitrosomonadaceae;g__MND1
g__Mogibacterium	0.000240084	0.000274843	0.00026896	0.00020256	0.000223358	Beta Regression	-0.169431	0.0586437	-2.88917	0.00393528	0.712174	0.0470497	k__Bacteria;p__Firmicutes;c__Clostridia;o__Peptostreptococcales-Tissierellales;f__Anaerovoracaceae;g__Mogibacterium
g__Monoglobus	0.000265623	0.00031997	0.000533153	0.000206952	0.00028463	Beta Regression	-0.13205	0.058733	-2.24832	0.0247452	0.732174	0.245339	k__Bacteria;p__Firmicutes;c__Clostridia;o__Monoglobales;f__Monoglobaceae;g__Monoglobus
g__Moraxella	1.13e-06	7.72e-07	6.41e-06	1.51e-06	1.23e-05	Zero-Inflated Beta Regression	0.0641045	0.431385	0.148602	0.881894	0.0182609	1	k__Bacteria;p__Proteobacteria;c__Gammaproteobacteria;o__Pseudomonadales;f__Moraxellaceae;g__Moraxella
g__Moryella	0.004175	0.00513131	0.00296203	0.00314259	0.00212737	Beta Regression	-0.574496	0.0305585	-18.7999	6.18e-69	0.997391	8.37e-67	k__Bacteria;p__Firmicutes;c__Clostridia;o__Lachnospirales;f__Lachnospiraceae;g__Moryella
g__Mucilaginibacter	1.08e-06	2.07e-06	2.93e-05	0	0	Zero-Inflated Beta Regression	-7.64559	4252.43	-0.00179793	0.998566	0.0026087	1	k__Bacteria;p__Bacteroidota;c__Bacteroidia;o__Sphingobacteriales;f__Sphingobacteriaceae;g__Mucilaginibacter
g__Muribaculaceae	0.0212547	0.0250414	0.0288415	0.0171667	0.01994	Beta Regression	-0.402693	0.0448074	-8.98719	1.02e-18	1	2.86e-17	k__Bacteria;p__Bacteroidota;c__Bacteroidia;o__Bacteroidales;f__Muribaculaceae;g__Muribaculaceae
g__Muribaculum	3.5e-07	4.82e-08	1.18e-06	6.77e-07	1.47e-05	Zero-Inflated Beta Regression	0.466707	1.38375	0.337276	0.735971	0.0026087	1	k__Bacteria;p__Bacteroidota;c__Bacteroidia;o__Bacteroidales;f__Muribaculaceae;g__Muribaculum
g__Mycobacterium	6.98e-06	1.25e-05	0.000101089	9.89e-07	1.65e-05	Zero-Inflated Beta Regression	-0.281717	0.610728	-0.46128	0.644685	0.013913	1	k__Bacteria;p__Actinobacteriota;c__Actinobacteria;o__Corynebacteriales;f__Mycobacteriaceae;g__Mycobacterium
g__Mycoplasma	0.000498718	0.000752071	0.00244311	0.000225207	0.00116358	Zero-Inflated Beta Regression	-0.208951	0.0779758	-2.67969	0.00747473	0.434783	0.085591	k__Bacteria;p__Firmicutes;c__Bacilli;o__Mycoplasmatales;f__Mycoplasmataceae;g__Mycoplasma
g__Myroides	2.75e-07	0	0	5.73e-07	9.23e-06	Zero-Inflated Beta Regression	9.2629	4600.89	0.00201329	0.998394	0.0026087	1	k__Bacteria;p__Bacteroidota;c__Bacteroidia;o__Flavobacteriales;f__Flavobacteriaceae;g__Myroides
g__Nannocystaceae	3.25e-07	0	0	6.77e-07	1.15e-05	Zero-Inflated Beta Regression	9.08085	4600.89	0.00197372	0.998426	0.0026087	1	k__Bacteria;p__Myxococcota;c__Polyangia;o__Nannocystales;f__Nannocystaceae;g__Nannocystaceae
g__Nannocystis	2.5e-07	0	0	5.21e-07	8.29e-06	Zero-Inflated Beta Regression	9.40624	4600.89	0.00204444	0.998369	0.0026087	1	k__Bacteria;p__Myxococcota;c__Polyangia;o__Nannocystales;f__Nannocystaceae;g__Nannocystis
g__NB1-j	7.51e-07	3.38e-07	8.25e-06	1.2e-06	1.12e-05	Zero-Inflated Beta Regression	-0.203059	1.03536	-0.196124	0.844548	0.00782609	1	k__Bacteria;p__NB1-j;c__NB1-j;o__NB1-j;f__NB1-j;g__NB1-j
g__Negativibacillus	2.08e-06	2.89e-06	3.3e-05	1.2e-06	2.23e-05	Zero-Inflated Beta Regression	-0.293269	1.00152	-0.292825	0.769709	0.00869565	1	k__Bacteria;p__Firmicutes;c__Clostridia;o__Oscillospirales;f__Ruminococcaceae;g__Negativibacillus
g__Neisseria	2.38e-06	2.22e-06	2.45e-05	2.55e-06	4.92e-05	Zero-Inflated Beta Regression	0.0487874	0.524403	0.093034	0.925893	0.013913	1	k__Bacteria;p__Proteobacteria;c__Gammaproteobacteria;o__Burkholderiales;f__Neisseriaceae;g__Neisseria
g__Niastella	6.01e-07	1.93e-07	2.88e-06	1.04e-06	1.32e-05	Zero-Inflated Beta Regression	0.129763	0.728356	0.178159	0.858629	0.00695652	1	k__Bacteria;p__Bacteroidota;c__Bacteroidia;o__Chitinophagales;f__Chitinophagaceae;g__Niastella
g__Nitrococcus	2e-07	9.64e-08	2.36e-06	3.12e-07	6.24e-06	Zero-Inflated Beta Regression	0.0185741	1.20754	0.0153818	0.98773	0.0026087	1	k__Bacteria;p__Proteobacteria;c__Gammaproteobacteria;o__Nitrococcales;f__Nitrococcaceae;g__Nitrococcus
g__Nitrosarchaeum	3.25e-07	9.64e-08	2.36e-06	5.73e-07	8.56e-06	Zero-Inflated Beta Regression	0.0891789	1.13502	0.0785703	0.937388	0.00347826	1	k__Archaea;p__Crenarchaeota;c__Nitrososphaeria;o__Nitrosopumilales;f__Nitrosopumilaceae;g__Nitrosarchaeum
g__Nitrosomonas	1.15e-06	3.86e-07	6.87e-06	1.98e-06	2.52e-05	Zero-Inflated Beta Regression	-0.00206845	0.797963	-0.00259216	0.997932	0.00695652	1	k__Bacteria;p__Proteobacteria;c__Gammaproteobacteria;o__Burkholderiales;f__Nitrosomonadaceae;g__Nitrosomonas
g__Nitrosospira	1.22e-05	7.14e-06	0.000114799	1.77e-05	0.000144479	Zero-Inflated Beta Regression	0.0120346	0.4264	0.0282236	0.977489	0.0226087	1	k__Bacteria;p__Proteobacteria;c__Gammaproteobacteria;o__Burkholderiales;f__Nitrosomonadaceae;g__Nitrosospira
g__Nitrospira	2.32e-05	1.77e-05	0.000126849	2.91e-05	0.000152098	Zero-Inflated Beta Regression	-0.0856616	0.269091	-0.318337	0.750287	0.0478261	1	k__Bacteria;p__Nitrospirota;c__Nitrospiria;o__Nitrospirales;f__Nitrospiraceae;g__Nitrospira
g__NK4A214_group	0.0227296	0.0311895	0.0151482	0.0135966	0.00755657	Beta Regression	-0.750587	0.0311432	-24.1011	3.73e-104	1	1.01e-101	k__Bacteria;p__Firmicutes;c__Clostridia;o__Oscillospirales;f__Oscillospiraceae;g__NK4A214_group
g__Nocardioides	2.1e-06	1.01e-06	1.3e-05	3.28e-06	2.34e-05	Zero-Inflated Beta Regression	0.010793	0.511273	0.0211101	0.983161	0.0165217	1	k__Bacteria;p__Actinobacteriota;c__Actinobacteria;o__Propionibacteriales;f__Nocardioidaceae;g__Nocardioides
g__Nodosilinea_PCC-7104	2.58e-06	2.17e-06	5.3e-05	3.02e-06	5.43e-05	Zero-Inflated Beta Regression	-0.506971	0.369489	-1.37209	0.170305	0.0026087	1	k__Bacteria;p__Cyanobacteria;c__Cyanobacteriia;o__Phormidesmiales;f__Nodosilineaceae;g__Nodosilinea_PCC-7104
g__Nordella	8.01e-07	8.2e-07	1.22e-05	7.81e-07	8.89e-06	Zero-Inflated Beta Regression	-0.034372	0.658422	-0.0522036	0.958376	0.00782609	1	k__Bacteria;p__Proteobacteria;c__Alphaproteobacteria;o__Rhizobiales;f__Rhizobiales_Incertae_Sedis;g__Nordella
g__Novosphingobium	9.29e-06	9.64e-06	7.72e-05	8.9e-06	9.09e-05	Zero-Inflated Beta Regression	-0.11559	0.390266	-0.296182	0.767145	0.02	1	k__Bacteria;p__Proteobacteria;c__Alphaproteobacteria;o__Sphingomonadales;f__Sphingomonadaceae;g__Novosphingobium
g__NS11-12_marine_group	7.51e-08	4.82e-08	1.18e-06	1.04e-07	2.45e-06	Zero-Inflated Beta Regression	0.104957	1.39926	0.0750087	0.940221	0.00173913	1	k__Bacteria;p__Bacteroidota;c__Bacteroidia;o__Sphingobacteriales;f__NS11-12_marine_group;g__NS11-12_marine_group
g__NS5_marine_group	2.05e-06	2.22e-06	3.89e-05	1.87e-06	4.41e-05	Zero-Inflated Beta Regression	0.629942	0.248058	2.5395	0.0112324	0.0026087	0.121759	k__Bacteria;p__Bacteroidota;c__Bacteroidia;o__Flavobacteriales;f__Flavobacteriaceae;g__NS5_marine_group
g__Oceanicaulis	1.78e-06	2.99e-06	6.63e-05	4.69e-07	1.1e-05	Zero-Inflated Beta Regression	0.167499	1.26851	0.132044	0.894972	0.0026087	1	k__Bacteria;p__Proteobacteria;c__Alphaproteobacteria;o__Caulobacterales;f__Hyphomonadaceae;g__Oceanicaulis
g__Ochrobactrum	6.58e-06	5.93e-06	4.38e-05	7.29e-06	7.58e-05	Zero-Inflated Beta Regression	0.00114202	0.312209	0.00365787	0.997082	0.0365217	1	k__Bacteria;p__Proteobacteria;c__Alphaproteobacteria;o__Rhizobiales;f__Rhizobiaceae;g__Ochrobactrum
g__Odoribacter	1.83e-05	9.36e-06	0.000121368	2.8e-05	0.000231714	Zero-Inflated Beta Regression	0.514277	0.358371	1.43504	0.151548	0.0217391	1	k__Bacteria;p__Bacteroidota;c__Bacteroidia;o__Bacteroidales;f__Marinifilaceae;g__Odoribacter
g__Ohtaekwangia	1.43e-06	1.54e-06	1.69e-05	1.3e-06	1.77e-05	Zero-Inflated Beta Regression	-0.022958	0.530762	-0.0432548	0.965506	0.0121739	1	k__Bacteria;p__Bacteroidota;c__Bacteroidia;o__Cytophagales;f__Microscillaceae;g__Ohtaekwangia
g__OLB12	4.76e-07	3.86e-07	6.45e-06	5.73e-07	1.11e-05	Zero-Inflated Beta Regression	-0.0718477	0.898442	-0.0799691	0.936276	0.00521739	1	k__Bacteria;p__Bacteroidota;c__Bacteroidia;o__Cytophagales;f__Microscillaceae;g__OLB12
g__OLB14	1.2e-06	8.2e-07	1.02e-05	1.61e-06	1.17e-05	Zero-Inflated Beta Regression	0.0111527	0.492352	0.0226519	0.981932	0.0156522	1	k__Bacteria;p__Chloroflexi;c__OLB14;o__OLB14;f__OLB14;g__OLB14
g__OLB8	3.25e-07	3.38e-07	4.85e-06	3.12e-07	7.35e-06	Zero-Inflated Beta Regression	0.183046	1.12886	0.162151	0.871216	0.00347826	1	k__Bacteria;p__Bacteroidota;c__Bacteroidia;o__Chitinophagales;f__Saprospiraceae;g__OLB8
g__Olivibacter	2e-07	3.86e-07	5.52e-06	0	0	Zero-Inflated Beta Regression	-10.6531	4252.43	-0.00250517	0.998002	0.0026087	1	k__Bacteria;p__Bacteroidota;c__Bacteroidia;o__Sphingobacteriales;f__Sphingobacteriaceae;g__Olivibacter
g__Olsenella	0.00152402	0.00159875	0.00378836	0.00144334	0.00266635	Beta Regression	-0.111879	0.0542201	-2.06342	0.0392976	0.946087	0.371499	k__Bacteria;p__Actinobacteriota;c__Coriobacteriia;o__Coriobacteriales;f__Atopobiaceae;g__Olsenella
g__OM60(NOR5)_clade	3.5e-07	4.82e-08	1.18e-06	6.77e-07	1.28e-05	Zero-Inflated Beta Regression	0.187675	1.39011	0.135007	0.89263	0.0026087	1	k__Bacteria;p__Proteobacteria;c__Gammaproteobacteria;o__Cellvibrionales;f__Halieaceae;g__OM60(NOR5)_clade
g__Opitutus	8.26e-07	7.23e-07	1.03e-05	9.37e-07	1.37e-05	Zero-Inflated Beta Regression	0.0221316	0.792454	0.027928	0.977724	0.00521739	1	k__Bacteria;p__Verrucomicrobiota;c__Verrucomicrobiae;o__Opitutales;f__Opitutaceae;g__Opitutus
g__Oribacterium	0.00592406	0.00549341	0.00542696	0.00638898	0.00621316	Beta Regression	-0.0372731	0.0357326	-1.04311	0.297116	0.99913	1	k__Bacteria;p__Firmicutes;c__Clostridia;o__Lachnospirales;f__Lachnospiraceae;g__Oribacterium
g__Oscillibacter	2.05e-05	1.28e-05	7.7e-05	2.88e-05	0.000238441	Zero-Inflated Beta Regression	0.0285552	0.211271	0.135159	0.89251	0.0756522	1	k__Bacteria;p__Firmicutes;c__Clostridia;o__Oscillospirales;f__Oscillospiraceae;g__Oscillibacter
g__Oscillospira	1.74e-05	1.94e-05	0.000181322	1.52e-05	0.000139309	Zero-Inflated Beta Regression	0.0490311	0.275556	0.177935	0.858805	0.0434783	1	k__Bacteria;p__Firmicutes;c__Clostridia;o__Oscillospirales;f__Oscillospiraceae;g__Oscillospira
g__Oscillospiraceae	2.2e-06	2.41e-06	1.94e-05	1.98e-06	1.48e-05	Zero-Inflated Beta Regression	-0.0490604	0.408557	-0.120082	0.904439	0.0226087	1	k__Bacteria;p__Firmicutes;c__Clostridia;o__Oscillospirales;f__Oscillospiraceae;g__Oscillospiraceae
g__p-1088-a5_gut_group	3.13e-06	4.87e-06	3.07e-05	1.25e-06	1.1e-05	Zero-Inflated Beta Regression	0.00500628	0.36015	0.0139005	0.988912	0.04	1	k__Bacteria;p__Planctomycetota;c__Planctomycetes;o__Pirellulales;f__Pirellulaceae;g__p-1088-a5_gut_group
g__p-251-o5	0.00067255	0.000934878	0.00236039	0.00038935	0.00107614	Beta Regression	-0.213201	0.0547396	-3.89483	0.000103949	0.625217	0.00140851	k__Bacteria;p__Bacteroidota;c__Bacteroidia;o__Bacteroidales;f__p-251-o5;g__p-251-o5
g__p-2534-18B5_gut_group	0.00053011	0.000437664	0.00222504	0.000629913	0.00288762	Zero-Inflated Beta Regression	0.0126303	0.0957725	0.131878	0.895104	0.276522	1	k__Bacteria;p__Bacteroidota;c__Bacteroidia;o__Bacteroidales;f__p-2534-18B5_gut_group;g__p-2534-18B5_gut_group
g__P3OB-42	5.01e-07	1.93e-07	3.72e-06	8.33e-07	9.29e-06	Zero-Inflated Beta Regression	0.0939287	0.823628	0.114043	0.909224	0.00608696	1	k__Bacteria;p__Myxococcota;c__Myxococcia;o__Myxococcales;f__Myxococcaceae;g__P3OB-42
g__Paenarthrobacter	2.75e-07	0	0	5.73e-07	8.2e-06	Zero-Inflated Beta Regression	10.2916	4092.73	0.00251461	0.997994	0.0026087	1	k__Bacteria;p__Actinobacteriota;c__Actinobacteria;o__Micrococcales;f__Micrococcaceae;g__Paenarthrobacter
g__Paenibacillus	1e-06	1.01e-06	1.65e-05	9.89e-07	1.61e-05	Zero-Inflated Beta Regression	-0.0247982	0.792496	-0.0312913	0.975043	0.00521739	1	k__Bacteria;p__Firmicutes;c__Bacilli;o__Paenibacillales;f__Paenibacillaceae;g__Paenibacillus
g__Paeniclostridium	7.76e-07	8.68e-07	1.59e-05	6.77e-07	8.72e-06	Zero-Inflated Beta Regression	0.0232912	0.849554	0.0274158	0.978133	0.00608696	1	k__Bacteria;p__Firmicutes;c__Clostridia;o__Peptostreptococcales-Tissierellales;f__Peptostreptococcaceae;g__Paeniclostridium
g__Paenisporosarcina	5.48e-06	4.73e-06	6.16e-05	6.3e-06	6.26e-05	Zero-Inflated Beta Regression	-0.209772	0.544779	-0.385059	0.700265	0.0104348	1	k__Bacteria;p__Firmicutes;c__Bacilli;o__Bacillales;f__Planococcaceae;g__Paenisporosarcina
g__Pajaroellobacter	3.76e-07	4.82e-07	7.98e-06	2.6e-07	3.67e-06	Zero-Inflated Beta Regression	-0.0826496	0.804888	-0.102685	0.918231	0.00521739	1	k__Bacteria;p__Myxococcota;c__Polyangia;o__Polyangiales;f__Polyangiaceae;g__Pajaroellobacter
g__Paludibacter	1.35e-06	1.01e-06	1.7e-05	1.72e-06	2.92e-05	Zero-Inflated Beta Regression	0.319917	0.861643	0.371287	0.710492	0.00434783	1	k__Bacteria;p__Bacteroidota;c__Bacteroidia;o__Bacteroidales;f__Paludibacteraceae;g__Paludibacter
g__Paludicola	8.88e-05	8.62e-05	0.000121934	9.17e-05	0.000106872	Zero-Inflated Beta Regression	-0.00897887	0.0791723	-0.113409	0.909726	0.541739	1	k__Bacteria;p__Firmicutes;c__Clostridia;o__Oscillospirales;f__Ruminococcaceae;g__Paludicola
g__Pantoea	7.75e-05	8.2e-07	1.69e-05	0.000160237	0.00194475	Zero-Inflated Beta Regression	0.450139	0.763819	0.589326	0.555759	0.00869565	1	k__Bacteria;p__Proteobacteria;c__Gammaproteobacteria;o__Enterobacterales;f__Erwiniaceae;g__Pantoea
g__Papillibacter	0.000417368	0.000493576	0.000861091	0.000335096	0.000482835	Beta Regression	-0.105854	0.0512994	-2.06345	0.0392943	0.791304	0.371499	k__Bacteria;p__Firmicutes;c__Clostridia;o__Oscillospirales;f__Oscillospiraceae;g__Papillibacter
g__Parabacteroides	2.75e-05	3.44e-05	0.000259128	2.01e-05	0.000186137	Zero-Inflated Beta Regression	0.082314	0.264752	0.31091	0.755926	0.0643478	1	k__Bacteria;p__Bacteroidota;c__Bacteroidia;o__Bacteroidales;f__Tannerellaceae;g__Parabacteroides
g__Parablastomonas	7.01e-07	1.35e-06	1.22e-05	0	0	Zero-Inflated Beta Regression	-9.38478	4252.43	-0.00220692	0.99824	0.00782609	1	k__Bacteria;p__Proteobacteria;c__Alphaproteobacteria;o__Sphingomonadales;f__Sphingomonadaceae;g__Parablastomonas
g__Paraclostridium	1.18e-06	1.16e-06	1.74e-05	1.2e-06	1.57e-05	Zero-Inflated Beta Regression	-0.0601182	0.747316	-0.0804455	0.935897	0.00608696	1	k__Bacteria;p__Firmicutes;c__Clostridia;o__Peptostreptococcales-Tissierellales;f__Peptostreptococcaceae;g__Paraclostridium
g__Paracoccus	1.93e-06	1.06e-06	1.24e-05	2.86e-06	4.33e-05	Zero-Inflated Beta Regression	-0.0302465	0.566294	-0.0534114	0.957413	0.0113043	1	k__Bacteria;p__Proteobacteria;c__Alphaproteobacteria;o__Rhodobacterales;f__Rhodobacteraceae;g__Paracoccus
g__Paraprevotella	4.58e-06	8.82e-06	9.92e-05	0	0	Zero-Inflated Beta Regression	-6.40246	12682.4	-0.000504831	0.999597	0.00608696	1	k__Bacteria;p__Bacteroidota;c__Bacteroidia;o__Bacteroidales;f__Prevotellaceae;g__Paraprevotella
g__Parasegetibacter	2.75e-07	4.34e-07	5.12e-06	1.04e-07	2.45e-06	Zero-Inflated Beta Regression	-0.0676139	1.39436	-0.0484908	0.961334	0.00521739	1	k__Bacteria;p__Bacteroidota;c__Bacteroidia;o__Chitinophagales;f__Chitinophagaceae;g__Parasegetibacter
g__Parasutterella	1.15e-05	1.32e-05	0.000107693	9.74e-06	0.000104518	Zero-Inflated Beta Regression	0.248976	0.44341	0.561503	0.574564	0.0243478	1	k__Bacteria;p__Proteobacteria;c__Gammaproteobacteria;o__Burkholderiales;f__Sutterellaceae;g__Parasutterella
g__Parvimonas	2.5e-07	1.93e-07	3.72e-06	3.12e-07	7.35e-06	Zero-Inflated Beta Regression	0.4077	1.84042	0.221526	0.824722	0.0026087	1	k__Bacteria;p__Firmicutes;c__Clostridia;o__Peptostreptococcales-Tissierellales;f__Peptostreptococcales-Tissierellales;g__Parvimonas
g__PAUC26f	6.73e-06	5.93e-06	5.64e-05	7.6e-06	5.27e-05	Zero-Inflated Beta Regression	-0.213892	0.380171	-0.56262	0.573804	0.0269565	1	k__Bacteria;p__Acidobacteriota;c__Acidobacteriae;o__PAUC26f;f__PAUC26f;g__PAUC26f
g__Pedobacter	3.45e-06	6.41e-06	8.73e-05	2.6e-07	6.12e-06	Zero-Inflated Beta Regression	-0.800779	1.28475	-0.623297	0.533213	0.00521739	1	k__Bacteria;p__Bacteroidota;c__Bacteroidia;o__Sphingobacteriales;f__Sphingobacteriaceae;g__Pedobacter
g__Pedomicrobium	1.05e-06	9.16e-07	8.86e-06	1.2e-06	1.04e-05	Zero-Inflated Beta Regression	0.000748651	0.493268	0.00151774	0.998789	0.0147826	1	k__Bacteria;p__Proteobacteria;c__Alphaproteobacteria;o__Rhizobiales;f__Hyphomicrobiaceae;g__Pedomicrobium
g__Pedosphaeraceae	2.18e-06	2.22e-06	2.07e-05	2.13e-06	1.92e-05	Zero-Inflated Beta Regression	0.0356703	0.502436	0.0709947	0.943414	0.013913	1	k__Bacteria;p__Verrucomicrobiota;c__Verrucomicrobiae;o__Pedosphaerales;f__Pedosphaeraceae;g__Pedosphaeraceae
g__PeM15	7.51e-07	9.64e-08	2.36e-06	1.46e-06	3.07e-05	Zero-Inflated Beta Regression	-0.0596896	1.20308	-0.0496139	0.960439	0.00347826	1	k__Bacteria;p__Actinobacteriota;c__Actinobacteria;o__PeM15;f__PeM15;g__PeM15
g__Peptoclostridium	1.48e-05	1.95e-05	0.000477186	9.79e-06	0.00015064	Zero-Inflated Beta Regression	-1.95131	0.290519	-6.71662	2.92e-11	0.00434783	6.02e-10	k__Bacteria;p__Firmicutes;c__Clostridia;o__Peptostreptococcales-Tissierellales;f__Peptostreptococcaceae;g__Peptoclostridium
g__Peptococcus	1.05e-06	1.54e-06	1.72e-05	5.21e-07	4.87e-06	Zero-Inflated Beta Regression	-0.109044	0.484731	-0.224958	0.822052	0.0156522	1	k__Bacteria;p__Firmicutes;c__Clostridia;o__Peptococcales;f__Peptococcaceae;g__Peptococcus
g__Peptostreptococcus	7.51e-07	1.93e-07	3.33e-06	1.35e-06	1.79e-05	Zero-Inflated Beta Regression	0.194521	0.847692	0.229471	0.818543	0.00521739	1	k__Bacteria;p__Firmicutes;c__Clostridia;o__Peptostreptococcales-Tissierellales;f__Peptostreptococcaceae;g__Peptostreptococcus
g__Phaselicystis	6.26e-07	3.38e-07	4.85e-06	9.37e-07	8.61e-06	Zero-Inflated Beta Regression	0.013691	0.679113	0.0201602	0.983919	0.00869565	1	k__Bacteria;p__Myxococcota;c__Polyangia;o__Polyangiales;f__Phaselicystidaceae;g__Phaselicystis
g__Phenylobacterium	7.74e-06	1.27e-05	7.72e-05	2.34e-06	1.86e-05	Zero-Inflated Beta Regression	-0.0286804	0.37128	-0.0772474	0.93844	0.0347826	1	k__Bacteria;p__Proteobacteria;c__Alphaproteobacteria;o__Caulobacterales;f__Caulobacteraceae;g__Phenylobacterium
g__Phocea	5.26e-07	1.01e-06	1.62e-05	0	0	Zero-Inflated Beta Regression	-9.56049	4252.43	-0.00224824	0.998207	0.0026087	1	k__Bacteria;p__Firmicutes;c__Clostridia;o__Oscillospirales;f__Ruminococcaceae;g__Phocea
g__Phormidium_MBIC10003	3.86e-06	2.75e-06	6.72e-05	5.05e-06	8.58e-05	Zero-Inflated Beta Regression	-0.183035	0.205228	-0.891862	0.372654	0.0026087	1	k__Bacteria;p__Cyanobacteria;c__Cyanobacteriia;o__Phormidesmiales;f__Phormidesmiaceae;g__Phormidium_MBIC10003
g__PHOS-HE36	1.9e-06	1.83e-06	2.15e-05	1.98e-06	1.86e-05	Zero-Inflated Beta Regression	-0.008485	0.540089	-0.0157104	0.987468	0.0113043	1	k__Bacteria;p__Bacteroidota;c__Ignavibacteria;o__Ignavibacteriales;f__PHOS-HE36;g__PHOS-HE36
g__Phreatobacter	1.25e-07	1.93e-07	3.33e-06	5.21e-08	1.22e-06	Zero-Inflated Beta Regression	-0.105914	1.21167	-0.087412	0.930359	0.0026087	1	k__Bacteria;p__Proteobacteria;c__Alphaproteobacteria;o__Rhizobiales;f__Rhizobiales_Incertae_Sedis;g__Phreatobacter
g__Phyllobacterium	1.7e-06	2.51e-06	2.6e-05	8.33e-07	1.96e-05	Zero-Inflated Beta Regression	0.226482	1.14697	0.197461	0.843502	0.00608696	1	k__Bacteria;p__Proteobacteria;c__Alphaproteobacteria;o__Rhizobiales;f__Rhizobiaceae;g__Phyllobacterium
g__Pla4_lineage	1e-07	9.64e-08	2.36e-06	1.04e-07	1.73e-06	Zero-Inflated Beta Regression	-0.104047	1.21195	-0.0858511	0.9316	0.0026087	1	k__Bacteria;p__Planctomycetota;c__Pla4_lineage;o__Pla4_lineage;f__Pla4_lineage;g__Pla4_lineage
g__Plasticicumulans	2.38e-06	2.03e-06	4.95e-05	2.76e-06	4.6e-05	Zero-Inflated Beta Regression	2.99663	2074.8	0.0014443	0.998848	0.0026087	1	k__Bacteria;p__Proteobacteria;c__Gammaproteobacteria;o__Competibacterales;f__Competibacteraceae;g__Plasticicumulans
g__Plesiomonas	7.76e-07	9.64e-07	1.73e-05	5.73e-07	1.23e-05	Zero-Inflated Beta Regression	0.00735022	0.957898	0.00767328	0.993879	0.00434783	1	k__Bacteria;p__Proteobacteria;c__Gammaproteobacteria;o__Enterobacterales;f__Enterobacteriaceae;g__Plesiomonas
g__PLTA13	8.06e-06	6.03e-06	5.27e-05	1.03e-05	5.75e-05	Zero-Inflated Beta Regression	-0.0696347	0.353255	-0.197123	0.843766	0.0330435	1	k__Bacteria;p__Proteobacteria;c__Gammaproteobacteria;o__PLTA13;f__PLTA13;g__PLTA13
g__Polaromonas	5.26e-07	3.86e-07	6e-06	6.77e-07	9.55e-06	Zero-Inflated Beta Regression	0.0309679	0.751203	0.0412244	0.967124	0.00608696	1	k__Bacteria;p__Proteobacteria;c__Gammaproteobacteria;o__Burkholderiales;f__Comamonadaceae;g__Polaromonas
g__Polyangium	1.48e-06	1.74e-06	2.23e-05	1.2e-06	1.57e-05	Zero-Inflated Beta Regression	-0.136665	0.681116	-0.200649	0.841008	0.00695652	1	k__Bacteria;p__Myxococcota;c__Polyangia;o__Polyangiales;f__Polyangiaceae;g__Polyangium
g__Polycyclovorans	1.35e-06	1.06e-06	1.39e-05	1.67e-06	1.47e-05	Zero-Inflated Beta Regression	-0.0674107	0.537369	-0.125446	0.900193	0.0130435	1	k__Bacteria;p__Proteobacteria;c__Gammaproteobacteria;o__Salinisphaerales;f__Solimonadaceae;g__Polycyclovorans
g__Pontibacter	5.53e-06	3.76e-06	5.67e-05	7.44e-06	5.52e-05	Zero-Inflated Beta Regression	-0.0774661	0.505335	-0.153297	0.878191	0.0165217	1	k__Bacteria;p__Bacteroidota;c__Bacteroidia;o__Cytophagales;f__Hymenobacteraceae;g__Pontibacter
g__Porphyrobacter	1.48e-06	2.17e-06	2.24e-05	7.29e-07	1.02e-05	Zero-Inflated Beta Regression	-0.0494258	0.670243	-0.0737431	0.941228	0.00869565	1	k__Bacteria;p__Proteobacteria;c__Alphaproteobacteria;o__Sphingomonadales;f__Sphingomonadaceae;g__Porphyrobacter
g__Porphyromonas	6.26e-07	6.75e-07	7.79e-06	5.73e-07	6.34e-06	Zero-Inflated Beta Regression	0.048508	0.697012	0.0695942	0.944529	0.00956522	1	k__Bacteria;p__Bacteroidota;c__Bacteroidia;o__Bacteroidales;f__Porphyromonadaceae;g__Porphyromonas
g__Poseidonibacter	2.75e-07	1.45e-07	3.53e-06	4.16e-07	7.74e-06	Zero-Inflated Beta Regression	0.0269842	1.20031	0.022481	0.982068	0.0026087	1	k__Bacteria;p__Campilobacterota;c__Campylobacteria;o__Campylobacterales;f__Arcobacteraceae;g__Poseidonibacter
g__Prevotella	0.199236	0.137839	0.0530891	0.265519	0.0818908	Beta Regression	0.813946	0.0261128	31.1704	5.57e-155	1	2.26e-152	k__Bacteria;p__Bacteroidota;c__Bacteroidia;o__Bacteroidales;f__Prevotellaceae;g__Prevotella
g__Prevotellaceae_Ga6A1_group	0.00545314	0.00557847	0.00513657	0.00531783	0.00540017	Beta Regression	-0.100516	0.0405703	-2.47758	0.0133708	0.995652	0.143032	k__Bacteria;p__Bacteroidota;c__Bacteroidia;o__Bacteroidales;f__Prevotellaceae;g__Prevotellaceae_Ga6A1_group
g__Prevotellaceae_NK3B31_group	0.000764049	0.000882367	0.00383112	0.000636316	0.00288513	Zero-Inflated Beta Regression	-0.159549	0.072804	-2.19148	0.0286176	0.503478	0.280315	k__Bacteria;p__Bacteroidota;c__Bacteroidia;o__Bacteroidales;f__Prevotellaceae;g__Prevotellaceae_NK3B31_group
g__Prevotellaceae_UCG-001	0.0309979	0.0279381	0.0263645	0.034301	0.0236834	Beta Regression	0.194602	0.0365702	5.32133	1.24e-07	1	2.19e-06	k__Bacteria;p__Bacteroidota;c__Bacteroidia;o__Bacteroidales;f__Prevotellaceae;g__Prevotellaceae_UCG-001
g__Prevotellaceae_UCG-003	0.00347887	0.00342233	0.00275459	0.00353991	0.00369011	Beta Regression	-0.0661531	0.0398027	-1.66202	0.0967815	0.991304	0.811676	k__Bacteria;p__Bacteroidota;c__Bacteroidia;o__Bacteroidales;f__Prevotellaceae;g__Prevotellaceae_UCG-003
g__Prevotellaceae_UCG-004	0.00294442	0.00287148	0.00165546	0.00302317	0.00160562	Beta Regression	0.0131839	0.0300184	0.439192	0.660605	0.996522	1	k__Bacteria;p__Bacteroidota;c__Bacteroidia;o__Bacteroidales;f__Prevotellaceae;g__Prevotellaceae_UCG-004
g__Prevotellaceae_YAB2003_group	0.00280792	0.00182337	0.00166313	0.00387081	0.00499555	Beta Regression	0.657183	0.0491396	13.3738	5.18e-38	0.94	2.63e-36	k__Bacteria;p__Bacteroidota;c__Bacteroidia;o__Bacteroidales;f__Prevotellaceae;g__Prevotellaceae_YAB2003_group
g__probable_genus_10	0.00562136	0.00498269	0.00551821	0.00631085	0.0105548	Beta Regression	0.05375	0.0518891	1.03586	0.300484	0.89913	1	k__Bacteria;p__Firmicutes;c__Clostridia;o__Lachnospirales;f__Lachnospiraceae;g__probable_genus_10
g__Promicromonospora	1.2e-06	1.69e-06	1.96e-05	6.77e-07	1.02e-05	Zero-Inflated Beta Regression	-0.0722983	0.693472	-0.104255	0.916985	0.00782609	1	k__Bacteria;p__Actinobacteriota;c__Actinobacteria;o__Micrococcales;f__Promicromonosporaceae;g__Promicromonospora
g__Proteiniclasticum	1.54e-05	2.34e-05	0.000250164	6.77e-06	0.000144814	Zero-Inflated Beta Regression	-0.296382	0.581438	-0.509739	0.610332	0.0104348	1	k__Bacteria;p__Firmicutes;c__Clostridia;o__Clostridiales;f__Clostridiaceae;g__Proteiniclasticum
g__Proteus	1.98e-06	2.36e-06	4.38e-05	1.56e-06	3.2e-05	Zero-Inflated Beta Regression	-0.372222	0.933268	-0.398838	0.690087	0.00434783	1	k__Bacteria;p__Proteobacteria;c__Gammaproteobacteria;o__Enterobacterales;f__Morganellaceae;g__Proteus
g__Pseudarcobacter	3.65e-06	1.25e-06	2.17e-05	6.25e-06	0.000107493	Zero-Inflated Beta Regression	0.0233455	3016.48	7.74e-06	0.999994	0.0113043	1	k__Bacteria;p__Campilobacterota;c__Campylobacteria;o__Campylobacterales;f__Arcobacteraceae;g__Pseudarcobacter
g__Pseudarthrobacter	1.98e-05	1.23e-05	9.46e-05	2.79e-05	0.000166898	Zero-Inflated Beta Regression	-0.0458955	0.276405	-0.166045	0.868151	0.0469565	1	k__Bacteria;p__Actinobacteriota;c__Actinobacteria;o__Micrococcales;f__Micrococcaceae;g__Pseudarthrobacter
g__Pseudoalteromonas	3.15e-06	4.87e-06	6.9e-05	1.3e-06	3.06e-05	Zero-Inflated Beta Regression	-0.22763	0.0744651	-3.05687	0.00228843	0.00347826	0.0281893	k__Bacteria;p__Proteobacteria;c__Gammaproteobacteria;o__Alteromonadales;f__Pseudoalteromonadaceae;g__Pseudoalteromonas
g__Pseudobutyrivibrio	0.00369519	0.00341151	0.00357502	0.00400144	0.00479933	Beta Regression	-0.00104533	0.044325	-0.0235833	0.981189	0.963478	1	k__Bacteria;p__Firmicutes;c__Clostridia;o__Lachnospirales;f__Lachnospiraceae;g__Pseudobutyrivibrio
g__Pseudomonas	5.06e-05	3.36e-05	0.000270131	6.89e-05	0.000477074	Zero-Inflated Beta Regression	0.180149	0.193365	0.931649	0.351715	0.0573913	1	k__Bacteria;p__Proteobacteria;c__Gammaproteobacteria;o__Pseudomonadales;f__Pseudomonadaceae;g__Pseudomonas
g__Pseudoramibacter	1.81e-05	1.49e-05	4.76e-05	2.16e-05	5.23e-05	Zero-Inflated Beta Regression	0.0113829	0.140292	0.0811368	0.935347	0.18	1	k__Bacteria;p__Firmicutes;c__Clostridia;o__Eubacteriales;f__Eubacteriaceae;g__Pseudoramibacter
g__Pseudorhodobacter	3.08e-06	4.05e-06	4.43e-05	2.03e-06	2.58e-05	Zero-Inflated Beta Regression	-0.122008	0.602714	-0.20243	0.839616	0.00869565	1	k__Bacteria;p__Proteobacteria;c__Alphaproteobacteria;o__Rhodobacterales;f__Rhodobacteraceae;g__Pseudorhodobacter
g__Pseudoscardovia	0.000135982	3.74e-05	0.000300018	0.000242386	0.00457058	Zero-Inflated Beta Regression	0.00721028	0.217079	0.033215	0.973509	0.066087	1	k__Bacteria;p__Actinobacteriota;c__Actinobacteria;o__Bifidobacteriales;f__Bifidobacteriaceae;g__Pseudoscardovia
g__Pseudoxanthomonas	2.38e-06	2.65e-06	2.48e-05	2.08e-06	1.97e-05	Zero-Inflated Beta Regression	-0.0427963	0.449105	-0.0952926	0.924099	0.0165217	1	k__Bacteria;p__Proteobacteria;c__Gammaproteobacteria;o__Xanthomonadales;f__Xanthomonadaceae;g__Pseudoxanthomonas
g__Pyramidobacter	5.59e-05	3.81e-05	8.22e-05	7.51e-05	0.000134394	Zero-Inflated Beta Regression	0.0582668	0.100243	0.581256	0.561182	0.342609	1	k__Bacteria;p__Synergistota;c__Synergistia;o__Synergistales;f__Synergistaceae;g__Pyramidobacter
g__Qipengyuania	9.51e-07	2.41e-07	5.89e-06	1.72e-06	3.21e-05	Zero-Inflated Beta Regression	0.317583	1.15844	0.274148	0.784021	0.0026087	1	k__Bacteria;p__Proteobacteria;c__Alphaproteobacteria;o__Sphingomonadales;f__Sphingomonadaceae;g__Qipengyuania
g__Quinella	0.00122131	0.00113553	0.00406598	0.00131391	0.00698615	Zero-Inflated Beta Regression	-0.178548	0.0779399	-2.29085	0.0221533	0.453043	0.222354	k__Bacteria;p__Firmicutes;c__Negativicutes;o__Veillonellales-Selenomonadales;f__Selenomonadaceae;g__Quinella
g__Ralstonia	0.000200168	0.000157059	0.00131093	0.000246707	0.00190149	Zero-Inflated Beta Regression	-0.0294421	0.108416	-0.271567	0.786004	0.223478	1	k__Bacteria;p__Proteobacteria;c__Gammaproteobacteria;o__Burkholderiales;f__Burkholderiaceae;g__Ralstonia
g__Ramlibacter	2.38e-06	1.45e-06	1.74e-05	3.38e-06	3.3e-05	Zero-Inflated Beta Regression	-0.0729681	0.572782	-0.127392	0.898652	0.0130435	1	k__Bacteria;p__Proteobacteria;c__Gammaproteobacteria;o__Burkholderiales;f__Comamonadaceae;g__Ramlibacter
g__RB41	4.23e-06	2.99e-06	2.77e-05	5.57e-06	4.5e-05	Zero-Inflated Beta Regression	-0.0873098	0.399199	-0.218712	0.826913	0.0243478	1	k__Bacteria;p__Acidobacteriota;c__Blastocatellia;o__Pyrinomonadales;f__Pyrinomonadaceae;g__RB41
g__RCP2-54	8.64e-06	8.2e-06	9.07e-05	9.11e-06	7.06e-05	Zero-Inflated Beta Regression	-0.00591461	0.408816	-0.0144676	0.988459	0.0191304	1	k__Bacteria;p__RCP2-54;c__RCP2-54;o__RCP2-54;f__RCP2-54;g__RCP2-54
g__Reyranella	9.51e-07	6.75e-07	7.97e-06	1.25e-06	1.19e-05	Zero-Inflated Beta Regression	0.013142	0.575758	0.0228256	0.981793	0.0113043	1	k__Bacteria;p__Proteobacteria;c__Alphaproteobacteria;o__Reyranellales;f__Reyranellaceae;g__Reyranella
g__RF39	0.00423991	0.00538612	0.00508445	0.0030025	0.00303536	Beta Regression	-0.401979	0.0429385	-9.36174	4.01e-20	0.993913	1.25e-18	k__Bacteria;p__Firmicutes;c__Bacilli;o__RF39;f__RF39;g__RF39
g__Rheinheimera	6.76e-07	0	0	1.41e-06	2.28e-05	Zero-Inflated Beta Regression	8.02276	4600.89	0.00174374	0.998609	0.0026087	1	k__Bacteria;p__Proteobacteria;c__Gammaproteobacteria;o__Alteromonadales;f__Alteromonadaceae;g__Rheinheimera
g__Rhizobacter	5.26e-07	0	0	1.09e-06	1.57e-05	Zero-Inflated Beta Regression	9.54093	4092.73	0.00233119	0.99814	0.00347826	1	k__Bacteria;p__Proteobacteria;c__Gammaproteobacteria;o__Burkholderiales;f__Comamonadaceae;g__Rhizobacter
g__Rhizobium_sphaerophysae_group	1.13e-06	5.79e-07	8.32e-06	1.72e-06	1.95e-05	Zero-Inflated Beta Regression	0.0563434	0.813093	0.0692952	0.944767	0.00695652	1	k__Bacteria;p__Proteobacteria;c__Alphaproteobacteria;o__Rhizobiales;f__Rhizobiaceae;g__Rhizobium_sphaerophysae_group
g__Rhizorhapis	3.1e-06	3.57e-06	4.78e-05	2.6e-06	3.55e-05	Zero-Inflated Beta Regression	-0.14322	0.643643	-0.222514	0.823953	0.00695652	1	k__Bacteria;p__Proteobacteria;c__Alphaproteobacteria;o__Sphingomonadales;f__Sphingomonadaceae;g__Rhizorhapis
g__Rhodanobacter	1.42e-05	2.66e-05	0.000177087	7.81e-07	1.84e-05	Zero-Inflated Beta Regression	-0.566375	0.567382	-0.998225	0.318381	0.0147826	1	k__Bacteria;p__Proteobacteria;c__Gammaproteobacteria;o__Xanthomonadales;f__Rhodanobacteraceae;g__Rhodanobacter
g__Rhodobacter	3.86e-06	5.3e-06	5.96e-05	2.29e-06	3.17e-05	Zero-Inflated Beta Regression	-0.241876	0.567468	-0.426237	0.670015	0.00695652	1	k__Bacteria;p__Proteobacteria;c__Alphaproteobacteria;o__Rhodobacterales;f__Rhodobacteraceae;g__Rhodobacter
g__Rhodococcus	1.08e-06	6.75e-07	1.54e-05	1.51e-06	1.5e-05	Zero-Inflated Beta Regression	0.0540951	0.839115	0.0644669	0.94861	0.00782609	1	k__Bacteria;p__Actinobacteriota;c__Actinobacteria;o__Corynebacteriales;f__Nocardiaceae;g__Rhodococcus
g__Rhodoferax	1.58e-06	2.22e-06	2.31e-05	8.85e-07	1.75e-05	Zero-Inflated Beta Regression	0.114277	0.7884	0.144948	0.884778	0.00956522	1	k__Bacteria;p__Proteobacteria;c__Gammaproteobacteria;o__Burkholderiales;f__Comamonadaceae;g__Rhodoferax
g__Rhodomicrobium	1.5e-07	1.45e-07	2.63e-06	1.56e-07	2.74e-06	Zero-Inflated Beta Regression	-3.37e-11	0.989568	-3.4e-11	1	0.00347826	1	k__Bacteria;p__Proteobacteria;c__Alphaproteobacteria;o__Rhizobiales;f__Rhodomicrobiaceae;g__Rhodomicrobium
g__Rhodopila	1.1e-06	8.68e-07	1.48e-05	1.35e-06	1.81e-05	Zero-Inflated Beta Regression	0.0625397	0.743234	0.0841453	0.932956	0.00608696	1	k__Bacteria;p__Proteobacteria;c__Alphaproteobacteria;o__Acetobacterales;f__Acetobacteraceae;g__Rhodopila
g__Rikenella	2.48e-06	9.64e-07	1.32e-05	4.11e-06	6.55e-05	Zero-Inflated Beta Regression	0.0282014	0.766584	0.0367884	0.97066	0.00869565	1	k__Bacteria;p__Bacteroidota;c__Bacteroidia;o__Bacteroidales;f__Rikenellaceae;g__Rikenella
g__Rikenellaceae_RC9_gut_group	0.0632287	0.073924	0.0401381	0.0516824	0.033095	Beta Regression	-0.327213	0.0321054	-10.1918	2.07e-23	1	7.67e-22	k__Bacteria;p__Bacteroidota;c__Bacteroidia;o__Bacteroidales;f__Rikenellaceae;g__Rikenellaceae_RC9_gut_group
g__Robinsoniella	4.26e-07	7.23e-07	1.55e-05	1.04e-07	2.45e-06	Zero-Inflated Beta Regression	4.00137	1919.18	0.00208494	0.998337	0.0026087	1	k__Bacteria;p__Firmicutes;c__Clostridia;o__Lachnospirales;f__Lachnospiraceae;g__Robinsoniella
g__Rokubacteriales	2.9e-06	2.85e-06	2.34e-05	2.97e-06	2.81e-05	Zero-Inflated Beta Regression	-0.0909443	0.426127	-0.21342	0.831037	0.0191304	1	k__Bacteria;p__Methylomirabilota;c__Methylomirabilia;o__Rokubacteriales;f__Rokubacteriales;g__Rokubacteriales
g__Romboutsia	4.59e-05	5.53e-05	0.000642987	3.58e-05	0.00026822	Zero-Inflated Beta Regression	0.0818436	0.22589	0.362317	0.717182	0.0695652	1	k__Bacteria;p__Firmicutes;c__Clostridia;o__Peptostreptococcales-Tissierellales;f__Peptostreptococcaceae;g__Romboutsia
g__Roseburia	2.51e-05	4.62e-05	0.00032501	2.24e-06	2.73e-05	Zero-Inflated Beta Regression	-0.380486	0.375338	-1.01372	0.310933	0.0269565	1	k__Bacteria;p__Firmicutes;c__Clostridia;o__Lachnospirales;f__Lachnospiraceae;g__Roseburia
g__Roseiarcus	3.45e-06	2.27e-06	3.38e-05	4.74e-06	3.29e-05	Zero-Inflated Beta Regression	-0.136826	0.54017	-0.253301	0.800081	0.0173913	1	k__Bacteria;p__Proteobacteria;c__Alphaproteobacteria;o__Rhizobiales;f__Beijerinckiaceae;g__Roseiarcus
g__Roseisolibacter	4.51e-07	1.45e-07	3.53e-06	7.81e-07	1e-05	Zero-Inflated Beta Regression	-0.0373707	1.0765	-0.034715	0.972313	0.00521739	1	k__Bacteria;p__Gemmatimonadota;c__Gemmatimonadetes;o__Gemmatimonadales;f__Gemmatimonadaceae;g__Roseisolibacter
g__Roseomonas	3e-07	2.41e-07	4.86e-06	3.64e-07	6.12e-06	Zero-Inflated Beta Regression	0.0969335	0.982768	0.0986332	0.921447	0.00347826	1	k__Bacteria;p__Proteobacteria;c__Alphaproteobacteria;o__Acetobacterales;f__Acetobacteraceae;g__Roseomonas
g__Rothia	2.76e-05	3.77e-05	0.000341033	1.67e-05	0.000234016	Zero-Inflated Beta Regression	-0.152747	0.337828	-0.452146	0.65125	0.0226087	1	k__Bacteria;p__Actinobacteriota;c__Actinobacteria;o__Micrococcales;f__Micrococcaceae;g__Rothia
g__Rs-E47_termite_group	1.38e-06	1.01e-06	1.7e-05	1.77e-06	3.03e-05	Zero-Inflated Beta Regression	0.0843387	0.843745	0.0999575	0.920396	0.00608696	1	k__Bacteria;p__Bacteroidota;c__Bacteroidia;o__Bacteroidales;f__Rs-E47_termite_group;g__Rs-E47_termite_group
g__Rubellimicrobium	1.78e-06	1.98e-06	3.32e-05	1.56e-06	1.5e-05	Zero-Inflated Beta Regression	-0.117271	0.555856	-0.210973	0.832945	0.0130435	1	k__Bacteria;p__Proteobacteria;c__Alphaproteobacteria;o__Rhodobacterales;f__Rhodobacteraceae;g__Rubellimicrobium
g__Rubrobacter	1.33e-06	1.74e-06	1.8e-05	8.85e-07	1.14e-05	Zero-Inflated Beta Regression	-0.115079	0.652026	-0.176494	0.859937	0.00869565	1	k__Bacteria;p__Actinobacteriota;c__Rubrobacteria;o__Rubrobacterales;f__Rubrobacteriaceae;g__Rubrobacter
g__Ruminiclostridium	2.75e-06	5.3e-06	6.08e-05	0	0	Zero-Inflated Beta Regression	-7.74776	4252.43	-0.00182196	0.998547	0.0121739	1	k__Bacteria;p__Firmicutes;c__Clostridia;o__Clostridia;f__Hungateiclostridiaceae;g__Ruminiclostridium
g__Ruminobacter	4.09e-05	3.03e-05	0.000211195	5.24e-05	0.000309694	Zero-Inflated Beta Regression	0.0631337	0.170334	0.370647	0.710969	0.12087	1	k__Bacteria;p__Proteobacteria;c__Gammaproteobacteria;o__Aeromonadales;f__Succinivibrionaceae;g__Ruminobacter
g__Ruminococcaceae	0.000579672	0.000851411	0.0013991	0.000286313	0.000532661	Beta Regression	-0.234036	0.0534472	-4.37883	1.3e-05	0.67913	0.000199761	k__Bacteria;p__Firmicutes;c__Clostridia;o__Oscillospirales;f__Ruminococcaceae;g__Ruminococcaceae
g__Ruminococcus	0.0468831	0.0510363	0.0194303	0.0423995	0.0195309	Beta Regression	-0.188926	0.0248156	-7.6132	5.57e-14	1	1.26e-12	k__Bacteria;p__Firmicutes;c__Clostridia;o__Oscillospirales;f__Ruminococcaceae;g__Ruminococcus
g__Ruminococcus_gauvreauii_group	0.003032	0.00319106	0.00257413	0.00286028	0.00194356	Beta Regression	-0.0794723	0.0389027	-2.04285	0.0412959	0.993043	0.385903	k__Bacteria;p__Firmicutes;c__Clostridia;o__Lachnospirales;f__Lachnospiraceae;g__Ruminococcus_gauvreauii_group
g__Ruminococcus_gnavus_group	3.48e-06	6.12e-06	6.7e-05	6.25e-07	7.72e-06	Zero-Inflated Beta Regression	-0.0336575	0.601192	-0.0559846	0.955364	0.0165217	1	k__Bacteria;p__Firmicutes;c__Clostridia;o__Lachnospirales;f__Lachnospiraceae;g__Ruminococcus_gnavus_group
g__Ruminococcus_torques_group	4.51e-07	3.86e-07	6.87e-06	5.21e-07	1.22e-05	Zero-Inflated Beta Regression	0.274021	1.3687	0.200205	0.841356	0.0026087	1	k__Bacteria;p__Firmicutes;c__Clostridia;o__Lachnospirales;f__Lachnospiraceae;g__Ruminococcus_torques_group
g__S0134_terrestrial_group	2.9e-05	2.31e-05	0.000199667	3.53e-05	0.000234006	Zero-Inflated Beta Regression	-0.578374	0.234245	-2.4691	0.0136903	0.0278261	0.144548	k__Bacteria;p__Gemmatimonadota;c__S0134_terrestrial_group;o__S0134_terrestrial_group;f__S0134_terrestrial_group;g__S0134_terrestrial_group
g__S085	5.81e-06	5.59e-06	4.86e-05	6.04e-06	4.33e-05	Zero-Inflated Beta Regression	-0.151873	0.391729	-0.3877	0.69831	0.0226087	1	k__Bacteria;p__Chloroflexi;c__Dehalococcoidia;o__S085;f__S085;g__S085
g__S15-21	2.28e-06	2.51e-06	2.75e-05	2.03e-06	2.45e-05	Zero-Inflated Beta Regression	0.00978563	0.483153	0.0202537	0.983845	0.0147826	1	k__Bacteria;p__Bacteroidota;c__Bacteroidia;o__Sphingobacteriales;f__S15-21;g__S15-21
g__S5-A14a	1.88e-06	1.69e-06	1.43e-05	2.08e-06	1.39e-05	Zero-Inflated Beta Regression	-0.00403366	0.404704	-0.00996694	0.992049	0.0252174	1	k__Bacteria;p__Firmicutes;c__Clostridia;o__Peptostreptococcales-Tissierellales;f__Anaerovoracaceae;g__S5-A14a
g__Saccharimonadales	3.41e-05	3.48e-05	0.000162452	3.34e-05	0.000113089	Zero-Inflated Beta Regression	0.00381993	0.138835	0.0275141	0.978054	0.173043	1	k__Bacteria;p__Patescibacteria;c__Saccharimonadia;o__Saccharimonadales;f__Saccharimonadales;g__Saccharimonadales
g__Saccharofermentans	0.051564	0.0642742	0.0335518	0.0378425	0.0206095	Beta Regression	-0.470134	0.0307875	-15.2703	4.63e-48	1	2.9e-46	k__Bacteria;p__Firmicutes;c__Clostridia;o__Clostridia;f__Hungateiclostridiaceae;g__Saccharofermentans
g__Saccharothrix	1.25e-07	1.45e-07	3.53e-06	1.04e-07	1.73e-06	Zero-Inflated Beta Regression	-0.172037	1.20962	-0.142224	0.886928	0.0026087	1	k__Bacteria;p__Actinobacteriota;c__Actinobacteria;o__Pseudonocardiales;f__Pseudonocardiaceae;g__Saccharothrix
g__Salegentibacter	2e-07	9.64e-08	2.36e-06	3.12e-07	5.47e-06	Zero-Inflated Beta Regression	0.123281	1.39035	0.0886695	0.92936	0.0026087	1	k__Bacteria;p__Bacteroidota;c__Bacteroidia;o__Flavobacteriales;f__Flavobacteriaceae;g__Salegentibacter
g__Sandaracinus	1.05e-06	1.45e-07	3.53e-06	2.03e-06	3.21e-05	Zero-Inflated Beta Regression	0.153889	1.08938	0.141263	0.887687	0.00434783	1	k__Bacteria;p__Myxococcota;c__Polyangia;o__Polyangiales;f__Sandaracinaceae;g__Sandaracinus
g__SAR324_clade(Marine_group_B)	4.76e-07	9.16e-07	1.12e-05	0	0	Zero-Inflated Beta Regression	-9.69961	4252.43	-0.00228096	0.99818	0.00434783	1	k__Bacteria;p__SAR324_clade(Marine_group_B);c__SAR324_clade(Marine_group_B);o__SAR324_clade(Marine_group_B); f__SAR324_clade(Marine_group_B);g__SAR324_clade(Marine_group_B)
g__SB-5	1.38e-06	1.3e-06	1.44e-05	1.46e-06	1.46e-05	Zero-Inflated Beta Regression	-0.0186707	0.544534	-0.0342875	0.972654	0.0113043	1	k__Bacteria;p__Bacteroidota;c__Bacteroidia;o__Bacteroidales;f__SB-5;g__SB-5
g__Schwartzia	0.000661944	0.000674414	0.000523705	0.000648482	0.000490966	Beta Regression	0.00707881	0.0441343	0.160393	0.8726	0.942609	1	k__Bacteria;p__Firmicutes;c__Negativicutes;o__Veillonellales-Selenomonadales;f__Selenomonadaceae;g__Schwartzia
g__SC-I-84	1.6e-06	9.16e-07	1.02e-05	2.34e-06	2e-05	Zero-Inflated Beta Regression	-0.00138982	0.492195	-0.00282372	0.997747	0.0156522	1	k__Bacteria;p__Proteobacteria;c__Gammaproteobacteria;o__Burkholderiales;f__SC-I-84;g__SC-I-84
g__Sedimentibacter	7.51e-07	1.11e-06	1.39e-05	3.64e-07	6.59e-06	Zero-Inflated Beta Regression	-0.118839	0.844258	-0.140761	0.888084	0.00521739	1	k__Bacteria;p__Firmicutes;c__Clostridia;o__Peptostreptococcales-Tissierellales;f__Sedimentibacteraceae;g__Sedimentibacter
g__Sediminibacterium	3.5e-07	0	0	7.29e-07	1.6e-05	Zero-Inflated Beta Regression	9.00807	4191.47	0.00214914	0.998286	0.00173913	1	k__Bacteria;p__Bacteroidota;c__Bacteroidia;o__Chitinophagales;f__Chitinophagaceae;g__Sediminibacterium
g__Sediminispirochaeta	1.2e-05	1.15e-05	3.69e-05	1.24e-05	5.32e-05	Zero-Inflated Beta Regression	0.00531247	0.170471	0.0311635	0.975145	0.12087	1	k__Bacteria;p__Spirochaetota;c__Spirochaetia;o__Spirochaetales;f__Spirochaetaceae;g__Sediminispirochaeta
g__Selenomonas	0.0104812	0.00956712	0.0147727	0.011468	0.0152948	Beta Regression	0.0609408	0.0465227	1.30992	0.190487	0.995652	1	k__Bacteria;p__Firmicutes;c__Negativicutes;o__Veillonellales-Selenomonadales;f__Selenomonadaceae;g__Selenomonas
g__Sellimonas	9.61e-06	1.85e-05	0.000206189	0	0	Zero-Inflated Beta Regression	-6.11748	47453.1	-0.000128916	0.999897	0.0130435	1	k__Bacteria;p__Firmicutes;c__Clostridia;o__Lachnospirales;f__Lachnospiraceae;g__Sellimonas
g__Serratia	1.87e-05	1.38e-05	6.8e-05	2.41e-05	0.000225026	Zero-Inflated Beta Regression	-0.00533724	0.240304	-0.0222104	0.982284	0.06	1	k__Bacteria;p__Proteobacteria;c__Gammaproteobacteria;o__Enterobacterales;f__Yersiniaceae;g__Serratia
g__Sharpea	0.000891404	0.000859591	0.00212123	0.000925748	0.00272393	Beta Regression	0.0728757	0.0547319	1.3315	0.183289	0.665217	1	k__Bacteria;p__Firmicutes;c__Bacilli;o__Erysipelotrichales;f__Erysipelatoclostridiaceae;g__Sharpea
g__Shewanella	8.76e-07	1.45e-06	2.21e-05	2.6e-07	3.67e-06	Zero-Inflated Beta Regression	-0.19138	1.24886	-0.153243	0.878233	0.00608696	1	k__Bacteria;p__Proteobacteria;c__Gammaproteobacteria;o__Alteromonadales;f__Shewanellaceae;g__Shewanella
g__Shuttleworthia	0.00592007	0.00547056	0.00920057	0.00640534	0.0161241	Beta Regression	0.0390251	0.0501715	0.777834	0.436828	0.989565	1	k__Bacteria;p__Firmicutes;c__Clostridia;o__Lachnospirales;f__Lachnospiraceae;g__Shuttleworthia
g__SJA-28	2.75e-07	4.82e-08	1.18e-06	5.21e-07	7.13e-06	Zero-Inflated Beta Regression	0.450407	3016.49	0.000149315	0.999881	0.00434783	1	k__Bacteria;p__Bacteroidota;c__SJA-28;o__SJA-28;f__SJA-28;g__SJA-28
g__Skermanella	1.5e-05	1.16e-05	0.00010288	1.88e-05	0.000113456	Zero-Inflated Beta Regression	0.00435657	0.308762	0.0141098	0.988745	0.0356522	1	k__Bacteria;p__Proteobacteria;c__Alphaproteobacteria;o__Azospirillales;f__Azospirillaceae;g__Skermanella
g__Slackia	2.5e-07	3.38e-07	4.55e-06	1.56e-07	2.12e-06	Zero-Inflated Beta Regression	-0.0336337	0.80861	-0.0415945	0.966829	0.00608696	1	k__Bacteria;p__Actinobacteriota;c__Coriobacteriia;o__Coriobacteriales;f__Eggerthellaceae;g__Slackia
g__Smithella	3.5e-07	2.41e-07	5.89e-06	4.69e-07	7.83e-06	Zero-Inflated Beta Regression	-0.0237371	1.19146	-0.0199228	0.984108	0.0026087	1	k__Bacteria;p__Desulfobacterota;c__Syntrophia;o__Syntrophales;f__Smithellaceae;g__Smithella
g__Solirubrobacteraceae	1.75e-07	3.38e-07	5.13e-06	0	0	Zero-Inflated Beta Regression	-9.93504	4325.71	-0.00229674	0.998168	0.0026087	1	k__Bacteria;p__Actinobacteriota;c__Thermoleophilia;o__Solirubrobacterales;f__Solirubrobacteraceae;g__Solirubrobacteraceae
g__Solobacterium	0.000406557	0.000381156	0.000601787	0.000433979	0.000707585	Beta Regression	0.088551	0.0532887	1.66172	0.096842	0.712174	0.811676	k__Bacteria;p__Firmicutes;c__Bacilli;o__Erysipelotrichales;f__Erysipelotrichaceae;g__Solobacterium
g__Sphaerochaeta	1.57e-05	8.2e-06	3.85e-05	2.38e-05	0.000118454	Zero-Inflated Beta Regression	0.0455312	0.198182	0.229744	0.818332	0.0930435	1	k__Bacteria;p__Spirochaetota;c__Spirochaetia;o__Spirochaetales;f__Spirochaetaceae;g__Sphaerochaeta
g__Sphingoaurantiacus	5.26e-07	4.34e-07	5.64e-06	6.25e-07	1.02e-05	Zero-Inflated Beta Regression	-0.00483675	0.697179	-0.00693761	0.994466	0.00695652	1	k__Bacteria;p__Proteobacteria;c__Alphaproteobacteria;o__Sphingomonadales;f__Sphingomonadaceae;g__Sphingoaurantiacus
g__Sphingobium	5.36e-06	8.68e-06	9.25e-05	1.77e-06	2.49e-05	Zero-Inflated Beta Regression	0.0467478	0.645046	0.072472	0.942239	0.0121739	1	k__Bacteria;p__Proteobacteria;c__Alphaproteobacteria;o__Sphingomonadales;f__Sphingomonadaceae;g__Sphingobium
g__Sphingomonas	9.96e-05	0.000110284	0.000604256	8.81e-05	0.00048926	Zero-Inflated Beta Regression	-0.0744196	0.139359	-0.534013	0.593436	0.125217	1	k__Bacteria;p__Proteobacteria;c__Alphaproteobacteria;o__Sphingomonadales;f__Sphingomonadaceae;g__Sphingomonas
g__Sphingopyxis	1.13e-06	1.3e-06	1.63e-05	9.37e-07	1.18e-05	Zero-Inflated Beta Regression	0.00526087	0.688938	0.00763621	0.993909	0.00782609	1	k__Bacteria;p__Proteobacteria;c__Alphaproteobacteria;o__Sphingomonadales;f__Sphingomonadaceae;g__Sphingopyxis
g__Sphingorhabdus	2.43e-06	3.18e-06	3.44e-05	1.61e-06	2.22e-05	Zero-Inflated Beta Regression	-0.115706	0.616399	-0.187713	0.851134	0.00869565	1	k__Bacteria;p__Proteobacteria;c__Alphaproteobacteria;o__Sphingomonadales;f__Sphingomonadaceae;g__Sphingorhabdus
g__Spirochaeta	2e-07	1.93e-07	3.33e-06	2.08e-07	3.87e-06	Zero-Inflated Beta Regression	-0.0231627	0.987195	-0.0234632	0.981285	0.00347826	1	k__Bacteria;p__Spirochaetota;c__Spirochaetia;o__Spirochaetales;f__Spirochaetaceae;g__Spirochaeta
g__Sporacetigenium	6.61e-06	6.37e-06	5.81e-05	6.87e-06	6.3e-05	Zero-Inflated Beta Regression	0.0886869	0.412725	0.214881	0.829898	0.0191304	1	k__Bacteria;p__Firmicutes;c__Clostridia;o__Peptostreptococcales-Tissierellales;f__Peptostreptococcaceae;g__Sporacetigenium
g__SR-FBR-L83	6.51e-07	0	0	1.35e-06	1.79e-05	Zero-Inflated Beta Regression	9.26886	4092.73	0.00226472	0.998193	0.00347826	1	k__Bacteria;p__Bacteroidota;c__Ignavibacteria;o__Ignavibacteriales;f__SR-FBR-L83;g__SR-FBR-L83
g__Staphylococcus	1.93e-06	1.3e-06	1.21e-05	2.6e-06	3.02e-05	Zero-Inflated Beta Regression	0.150902	0.533643	0.282777	0.777399	0.0156522	1	k__Bacteria;p__Firmicutes;c__Bacilli;o__Staphylococcales;f__Staphylococcaceae;g__Staphylococcus
g__Stenotrophobacter	5.28e-06	5.02e-06	4.35e-05	5.57e-06	4.1e-05	Zero-Inflated Beta Regression	-0.0482024	0.388293	-0.124139	0.901227	0.0217391	1	k__Bacteria;p__Acidobacteriota;c__Blastocatellia;o__Blastocatellales;f__Blastocatellaceae;g__Stenotrophobacter
g__Stenotrophomonas	5.58e-06	8.82e-06	5.87e-05	2.08e-06	1.62e-05	Zero-Inflated Beta Regression	-0.0384082	0.35378	-0.108565	0.913566	0.0373913	1	k__Bacteria;p__Proteobacteria;c__Gammaproteobacteria;o__Xanthomonadales;f__Xanthomonadaceae;g__Stenotrophomonas
g__Steroidobacter	4.51e-07	0	0	9.37e-07	1.35e-05	Zero-Inflated Beta Regression	8.51342	4600.89	0.00185039	0.998524	0.0026087	1	k__Bacteria;p__Proteobacteria;c__Gammaproteobacteria;o__Steroidobacterales;f__Steroidobacteraceae;g__Steroidobacter
g__Steroidobacteraceae	6.26e-07	5.3e-07	1.3e-05	7.29e-07	1.12e-05	Zero-Inflated Beta Regression	-0.236741	1.1121	-0.212876	0.831461	0.00347826	1	k__Bacteria;p__Proteobacteria;c__Gammaproteobacteria;o__Steroidobacterales;f__Steroidobacteraceae;g__Steroidobacteraceae
g__Streptococcus	5.37e-05	7.57e-05	0.000457569	3e-05	0.000343761	Zero-Inflated Beta Regression	-0.104649	0.229428	-0.456128	0.648384	0.073913	1	k__Bacteria;p__Firmicutes;c__Bacilli;o__Lactobacillales;f__Streptococcaceae;g__Streptococcus
g__Streptomyces	2e-05	1.72e-05	8.75e-05	2.3e-05	0.000218619	Zero-Inflated Beta Regression	-0.069091	0.247574	-0.279071	0.78024	0.0547826	1	k__Bacteria;p__Actinobacteriota;c__Actinobacteria;o__Streptomycetales;f__Streptomycetaceae;g__Streptomyces
g__Subdoligranulum	1.04e-05	1.89e-05	0.000120563	1.3e-06	1.08e-05	Zero-Inflated Beta Regression	-0.139269	0.366777	-0.37971	0.704231	0.0417391	1	k__Bacteria;p__Firmicutes;c__Clostridia;o__Oscillospirales;f__Ruminococcaceae;g__Subdoligranulum
g__Subgroup_10	9.44e-06	6.61e-06	4.79e-05	1.25e-05	6.06e-05	Zero-Inflated Beta Regression	-0.0332512	0.297471	-0.11178	0.911018	0.0417391	1	k__Bacteria;p__Acidobacteriota;c__Thermoanaerobaculia;o__Thermoanaerobaculales;f__Thermoanaerobaculaceae;g__Subgroup_10
g__Subgroup_13	1.38e-06	1.16e-06	1.21e-05	1.61e-06	1.48e-05	Zero-Inflated Beta Regression	-0.03004	0.484337	-0.0620229	0.950555	0.0147826	1	k__Bacteria;p__Acidobacteriota;c__Acidobacteriae;o__Subgroup_13;f__Subgroup_13;g__Subgroup_13
g__Subgroup_17	1e-07	1.45e-07	2.63e-06	5.21e-08	1.22e-06	Zero-Inflated Beta Regression	0.014885	2539.18	5.86e-06	0.999995	0.0026087	1	k__Bacteria;p__Acidobacteriota;c__Vicinamibacteria;o__Subgroup_17;f__Subgroup_17;g__Subgroup_17
g__Subgroup_2	8.79e-06	7.62e-06	5.97e-05	1e-05	5.21e-05	Zero-Inflated Beta Regression	-0.0686332	0.274151	-0.250348	0.802363	0.0495652	1	k__Bacteria;p__Acidobacteriota;c__Acidobacteriae;o__Subgroup_2;f__Subgroup_2;g__Subgroup_2
g__Subgroup_22	4.76e-07	7.23e-07	1.25e-05	2.08e-07	3.87e-06	Zero-Inflated Beta Regression	-0.190662	0.908641	-0.209832	0.833836	0.00434783	1	k__Bacteria;p__Acidobacteriota;c__Subgroup_22;o__Subgroup_22;f__Subgroup_22;g__Subgroup_22
g__Subgroup_5	1.85e-06	1.59e-06	1.79e-05	2.13e-06	1.71e-05	Zero-Inflated Beta Regression	-0.0856021	0.495946	-0.172604	0.862993	0.0147826	1	k__Bacteria;p__Acidobacteriota;c__Subgroup_5;o__Subgroup_5;f__Subgroup_5;g__Subgroup_5
g__Subgroup_7	2.28e-05	2.07e-05	0.000175767	2.5e-05	0.000140205	Zero-Inflated Beta Regression	-0.17051	0.280964	-0.606875	0.544054	0.0426087	1	k__Bacteria;p__Acidobacteriota;c__Holophagae;o__Subgroup_7;f__Subgroup_7;g__Subgroup_7
g__Succinatimonas	3e-07	0	0	6.25e-07	7.53e-06	Zero-Inflated Beta Regression	9.31913	4600.89	0.00202551	0.998384	0.00434783	1	k__Bacteria;p__Proteobacteria;c__Gammaproteobacteria;o__Aeromonadales;f__Succinivibrionaceae;g__Succinatimonas
g__Succiniclasticum	0.0109985	0.0110094	0.0101582	0.0109866	0.0112737	Beta Regression	-0.133884	0.0471165	-2.84156	0.00456893	0.993043	0.053834	k__Bacteria;p__Firmicutes;c__Negativicutes;o__Acidaminococcales;f__Acidaminococcaceae;g__Succiniclasticum
g__Succinimonas	7.06e-06	7.38e-06	5.72e-05	6.72e-06	7.82e-05	Zero-Inflated Beta Regression	0.0256376	0.338314	0.0757805	0.939607	0.0313043	1	k__Bacteria;p__Proteobacteria;c__Gammaproteobacteria;o__Aeromonadales;f__Succinivibrionaceae;g__Succinimonas
g__Succinivibrio	0.00835281	0.00603583	0.0132497	0.0108541	0.0231982	Beta Regression	0.227368	0.05321	4.27303	2.09e-05	0.981739	0.000314409	k__Bacteria;p__Proteobacteria;c__Gammaproteobacteria;o__Aeromonadales;f__Succinivibrionaceae;g__Succinivibrio
g__Succinivibrionaceae_UCG-001	0.00312144	0.000718188	0.00243653	0.00571592	0.0239421	Beta Regression	0.387855	0.0577641	6.71446	2.96e-11	0.689565	6.02e-10	k__Bacteria;p__Proteobacteria;c__Gammaproteobacteria;o__Aeromonadales;f__Succinivibrionaceae;g__Succinivibrionaceae_UCG-001
g__Succinivibrionaceae_UCG-002	0.000349869	0.000279254	0.00214579	0.000426102	0.00434878	Zero-Inflated Beta Regression	0.0190284	0.10494	0.181326	0.856144	0.244348	1	k__Bacteria;p__Proteobacteria;c__Gammaproteobacteria;o__Aeromonadales;f__Succinivibrionaceae;g__Succinivibrionaceae_UCG-002
g__Sulfitobacter	2.7e-06	5.11e-06	0.000123719	1.04e-07	2.45e-06	Zero-Inflated Beta Regression	-4.76047	3.18014	-1.49694	0.134685	0.0026087	1	k__Bacteria;p__Proteobacteria;c__Alphaproteobacteria;o__Rhodobacterales;f__Rhodobacteraceae;g__Sulfitobacter
g__Sulfurifustis	1.43e-06	7.72e-07	1.23e-05	2.13e-06	3.09e-05	Zero-Inflated Beta Regression	-0.0332237	0.742758	-0.0447301	0.96433	0.00695652	1	k__Bacteria;p__Proteobacteria;c__Gammaproteobacteria;o__Acidiferrobacterales;f__Acidiferrobacteraceae;g__Sulfurifustis
g__Sumerlaea	2e-07	9.64e-08	2.36e-06	3.12e-07	5.47e-06	Zero-Inflated Beta Regression	0.0598123	1.20586	0.0496013	0.960449	0.0026087	1	k__Bacteria;p__Sumerlaeota;c__Sumerlaeia;o__Sumerlaeales;f__Sumerlaeaceae;g__Sumerlaea
g__Sutterella	1.55e-05	1.18e-05	6.26e-05	1.95e-05	0.000105866	Zero-Inflated Beta Regression	0.0246835	0.164463	0.150085	0.880724	0.128696	1	k__Bacteria;p__Proteobacteria;c__Gammaproteobacteria;o__Burkholderiales;f__Sutterellaceae;g__Sutterella
g__Suttonella	5.12e-05	5.46e-05	0.000151027	4.76e-05	0.000192627	Zero-Inflated Beta Regression	0.00728762	0.119427	0.0610217	0.951353	0.250435	1	k__Bacteria;p__Proteobacteria;c__Gammaproteobacteria;o__Cardiobacteriales;f__Cardiobacteriaceae;g__Suttonella
g__Sva0996_marine_group	8.51e-06	1e-05	0.000178907	6.87e-06	0.000160375	Zero-Inflated Beta Regression	0.977315	0.559429	1.74699	0.0809075	0.00347826	0.692398	k__Bacteria;p__Actinobacteriota;c__Acidimicrobiia;o__Microtrichales;f__Microtrichaceae;g__Sva0996_marine_group
g__SWB02	4.76e-07	3.86e-07	6e-06	5.73e-07	8.01e-06	Zero-Inflated Beta Regression	-0.00993576	0.827647	-0.0120048	0.990424	0.00608696	1	k__Bacteria;p__Proteobacteria;c__Alphaproteobacteria;o__Caulobacterales;f__Hyphomonadaceae;g__SWB02
g__Synechococcus_CC9902	4.43e-06	7.09e-06	0.000134767	1.56e-06	3.67e-05	Zero-Inflated Beta Regression	0.692321	0.522035	1.3262	0.185039	0.00347826	1	k__Bacteria;p__Cyanobacteria;c__Cyanobacteriia;o__Synechococcales;f__Cyanobiaceae;g__Synechococcus_CC9902
g__Syntrophococcus	0.0028919	0.00286743	0.00298462	0.00291832	0.00344879	Beta Regression	-0.0549106	0.0447454	-1.22718	0.220008	0.995652	1	k__Bacteria;p__Firmicutes;c__Clostridia;o__Lachnospirales;f__Lachnospiraceae;g__Syntrophococcus
g__Taibaiella	4.76e-07	7.23e-07	1.03e-05	2.08e-07	4.9e-06	Zero-Inflated Beta Regression	-0.0441205	1.1247	-0.0392286	0.968715	0.00347826	1	k__Bacteria;p__Bacteroidota;c__Bacteroidia;o__Chitinophagales;f__Chitinophagaceae;g__Taibaiella
g__Terrimonas	5.61e-06	4.82e-06	3.86e-05	6.46e-06	4.51e-05	Zero-Inflated Beta Regression	0.0417099	0.355208	0.117424	0.906545	0.026087	1	k__Bacteria;p__Bacteroidota;c__Bacteroidia;o__Chitinophagales;f__Chitinophagaceae;g__Terrimonas
g__Terrisporobacter	9.94e-06	1.52e-05	0.000208835	4.22e-06	6.22e-05	Zero-Inflated Beta Regression	-0.119458	0.47555	-0.2512	0.801704	0.0147826	1	k__Bacteria;p__Firmicutes;c__Clostridia;o__Peptostreptococcales-Tissierellales;f__Peptostreptococcaceae;g__Terrisporobacter
g__Thauera	1.31e-05	2.75e-06	4.35e-05	2.43e-05	0.000522076	Zero-Inflated Beta Regression	0.238413	0.536696	0.444224	0.656965	0.00956522	1	k__Bacteria;p__Proteobacteria;c__Gammaproteobacteria;o__Burkholderiales;f__Rhodocyclaceae;g__Thauera
g__Thermomonas	2.05e-06	2.36e-06	2.84e-05	1.72e-06	1.69e-05	Zero-Inflated Beta Regression	-0.0408994	0.571547	-0.071559	0.942965	0.0121739	1	k__Bacteria;p__Proteobacteria;c__Gammaproteobacteria;o__Xanthomonadales;f__Xanthomonadaceae;g__Thermomonas
g__Thioalkalispira-Sulfurivermis	6.76e-07	6.75e-07	1.01e-05	6.77e-07	9.55e-06	Zero-Inflated Beta Regression	-0.01055	0.796158	-0.0132511	0.98943	0.00521739	1	k__Bacteria;p__Proteobacteria;c__Gammaproteobacteria;o__Ectothiorhodospirales;f__Thioalkalispiraceae;g__Thioalkalispira-Sulfurivermis
g__Thiobacillus	8.61e-06	7.14e-06	7.76e-05	1.02e-05	9.55e-05	Zero-Inflated Beta Regression	0.202486	0.254215	0.796512	0.425899	0.0113043	1	k__Bacteria;p__Proteobacteria;c__Gammaproteobacteria;o__Burkholderiales;f__Hydrogenophilaceae;g__Thiobacillus
g__Thioclava	3e-07	2.41e-07	5.89e-06	3.64e-07	6.12e-06	Zero-Inflated Beta Regression	-0.0740168	1.19486	-0.0619458	0.950617	0.0026087	1	k__Bacteria;p__Proteobacteria;c__Alphaproteobacteria;o__Rhodobacterales;f__Rhodobacteraceae;g__Thioclava
g__TK10	1.41e-05	1.56e-05	0.000133728	1.24e-05	7.85e-05	Zero-Inflated Beta Regression	-0.0551198	0.288637	-0.190966	0.848586	0.04	1	k__Bacteria;p__Chloroflexi;c__TK10;o__TK10;f__TK10;g__TK10
g__TM7	2.5e-07	3.86e-07	6.87e-06	1.04e-07	2.45e-06	Zero-Inflated Beta Regression	-0.120252	1.20246	-0.100004	0.920358	0.0026087	1	k__Bacteria;p__Patescibacteria;c__Saccharimonadia;o__Saccharimonadales;f__S32;g__TM7
g__TRA3-20	1.47e-05	9.21e-06	7.03e-05	2.06e-05	0.000131678	Zero-Inflated Beta Regression	-0.0654661	0.316771	-0.206667	0.836307	0.0382609	1	k__Bacteria;p__Proteobacteria;c__Gammaproteobacteria;o__Burkholderiales;f__TRA3-20;g__TRA3-20
g__Treponema	0.0638958	0.0713966	0.0451078	0.0557982	0.0321953	Beta Regression	-0.187382	0.0391088	-4.7913	1.87e-06	1	3.17e-05	k__Bacteria;p__Spirochaetota;c__Spirochaetia;o__Spirochaetales;f__Spirochaetaceae;g__Treponema
g__Trichococcus	9.79e-06	1.21e-05	0.000109315	7.29e-06	7.05e-05	Zero-Inflated Beta Regression	-0.0555518	0.397551	-0.139735	0.888894	0.0208696	1	k__Bacteria;p__Firmicutes;c__Bacilli;o__Lactobacillales;f__Carnobacteriaceae;g__Trichococcus
g__Truepera	1.5e-07	1.45e-07	2.63e-06	1.56e-07	3.67e-06	Zero-Inflated Beta Regression	0.175367	1.39617	0.125606	0.900066	0.0026087	1	k__Bacteria;p__Deinococcota;c__Deinococci;o__Deinococcales;f__Trueperaceae;g__Truepera
g__Tumebacillus	1.18e-06	5.79e-07	7.98e-06	1.82e-06	2.02e-05	Zero-Inflated Beta Regression	0.14422	0.656813	0.219576	0.82624	0.00956522	1	k__Bacteria;p__Firmicutes;c__Bacilli;o__Alicyclobacillales;f__Alicyclobacillaceae;g__Tumebacillus
g__Turicibacter	3.96e-06	4.29e-06	4.41e-05	3.59e-06	3.76e-05	Zero-Inflated Beta Regression	-0.104521	0.50116	-0.208558	0.83483	0.0182609	1	k__Bacteria;p__Firmicutes;c__Bacilli;o__Erysipelotrichales;f__Erysipelotrichaceae;g__Turicibacter
g__Tuzzerella	2.51e-05	1.92e-05	7.27e-05	3.14e-05	0.000128035	Zero-Inflated Beta Regression	0.0191679	0.16235	0.118065	0.906037	0.143478	1	k__Bacteria;p__Firmicutes;c__Clostridia;o__Lachnospirales;f__Lachnospiraceae;g__Tuzzerella
g__TX1A-55	2.75e-07	0	0	5.73e-07	7.02e-06	Zero-Inflated Beta Regression	9.31487	4600.89	0.00202458	0.998385	0.00347826	1	k__Bacteria;p__Proteobacteria;c__Gammaproteobacteria;o__Acidithiobacillales;f__Acidithiobacillaceae;g__TX1A-55
g__Tychonema_CCAP_1459-11B	5.36e-06	7.57e-06	8.67e-05	2.97e-06	6.98e-05	Zero-Inflated Beta Regression	0.626848	0.244707	2.56162	0.0105454	0.00521739	0.115857	k__Bacteria;p__Cyanobacteria;c__Cyanobacteriia;o__Cyanobacteriales;f__Phormidiaceae;g__Tychonema_CCAP_1459-11B
g__Tyzzerella	8.43e-05	0.000114238	0.000194856	5.19e-05	0.000134627	Zero-Inflated Beta Regression	-0.0615078	0.102493	-0.600115	0.548548	0.341739	1	k__Bacteria;p__Firmicutes;c__Clostridia;o__Lachnospirales;f__Lachnospiraceae;g__Tyzzerella
g__U29-B03	0.000596315	0.000613698	0.000601531	0.00057755	0.000806961	Beta Regression	-0.275902	0.0472859	-5.83478	7e-09	0.908696	1.36e-07	k__Bacteria;p__Bacteroidota;c__Bacteroidia;o__Bacteroidales;f__Rikenellaceae;g__U29-B03
g__UA-50	1.5e-07	4.82e-08	1.18e-06	2.6e-07	4.41e-06	Zero-Inflated Beta Regression	0.140721	1.21049	0.116251	0.907474	0.0026087	1	k__Bacteria;p__Bacteroidota;c__Ignavibacteria;o__Ignavibacteriales;f__UA-50;g__UA-50
g__UBA10353_marine_group	1.4e-06	1.4e-06	2.48e-05	1.41e-06	3.31e-05	Zero-Inflated Beta Regression	0.54075	1.1044	0.489633	0.624487	0.0026087	1	k__Bacteria;p__Proteobacteria;c__Gammaproteobacteria;o__UBA10353_marine_group;f__UBA10353_marine_group;g__UBA10353_marine_group
g__UBA1819	2.5e-07	3.38e-07	4.55e-06	1.56e-07	3.67e-06	Zero-Inflated Beta Regression	0.140544	1.13806	0.123494	0.901737	0.00434783	1	k__Bacteria;p__Firmicutes;c__Clostridia;o__Oscillospirales;f__Ruminococcaceae;g__UBA1819
g__UCG-001	0.000630044	0.000814567	0.00258696	0.00043084	0.00201454	Zero-Inflated Beta Regression	-0.0884863	0.0739939	-1.19586	0.231999	0.475652	1	k__Bacteria;p__Firmicutes;c__Clostridia;o__Oscillospirales;f__Ruminococcaceae;g__UCG-001
g__UCG-002	0.00274921	0.00333808	0.00259928	0.0021135	0.00182459	Beta Regression	-0.392318	0.0390513	-10.0462	8.13e-23	0.994783	2.87e-21	k__Bacteria;p__Firmicutes;c__Clostridia;o__Oscillospirales;f__Oscillospiraceae;g__UCG-002
g__UCG-003	1.29e-05	1.29e-05	5.9e-05	1.28e-05	5e-05	Zero-Inflated Beta Regression	-0.0494618	0.190377	-0.25981	0.795057	0.0965217	1	k__Bacteria;p__Firmicutes;c__Clostridia;o__Oscillospirales;f__Oscillospiraceae;g__UCG-003
g__UCG-004	0.0145388	0.0132183	0.0138131	0.0159643	0.0213471	Beta Regression	-0.026547	0.0418143	-0.634879	0.525634	1	1	k__Bacteria;p__Firmicutes;c__Bacilli;o__Erysipelotrichales;f__Erysipelatoclostridiaceae;g__UCG-004
g__UCG-005	0.00160239	0.00216431	0.00227228	0.000995752	0.00111256	Beta Regression	-0.476163	0.0443968	-10.7252	1.22e-25	0.986087	4.95e-24	k__Bacteria;p__Firmicutes;c__Clostridia;o__Oscillospirales;f__Oscillospiraceae;g__UCG-005
g__UCG-009	0.000156175	0.000182042	0.000259126	0.000128249	0.000200585	Beta Regression	-0.159806	0.0592333	-2.69791	0.00708001	0.684348	0.0822292	k__Bacteria;p__Firmicutes;c__Clostridia;o__Oscillospirales;f__Butyricicoccaceae;g__UCG-009
g__UCG-010	0.00273564	0.00354693	0.00212754	0.00185981	0.00116268	Beta Regression	-0.533308	0.0333906	-15.9718	5.33e-52	0.998261	3.94e-50	k__Bacteria;p__Firmicutes;c__Clostridia;o__Oscillospirales;f__UCG-010;g__UCG-010
g__UCG-012	5.31e-06	8.63e-06	4.55e-05	1.72e-06	1.68e-05	Zero-Inflated Beta Regression	0.0025896	0.409496	0.00632386	0.994955	0.0356522	1	k__Bacteria;p__Firmicutes;c__Clostridia;o__Clostridia;f__Hungateiclostridiaceae;g__UCG-012
g__UTBCD1	2.58e-06	1.88e-06	1.63e-05	3.33e-06	2.26e-05	Zero-Inflated Beta Regression	-0.00694302	0.403953	-0.0171877	0.98629	0.0234783	1	k__Bacteria;p__Bacteroidota;c__Bacteroidia;o__Chitinophagales;f__Chitinophagaceae;g__UTBCD1
g__UTCFX1	3.25e-07	4.82e-07	8.32e-06	1.56e-07	3.67e-06	Zero-Inflated Beta Regression	-0.103071	1.19604	-0.086177	0.931341	0.0026087	1	k__Bacteria;p__Chloroflexi;c__Anaerolineae;o__Anaerolineales;f__Anaerolineaceae;g__UTCFX1
g__V9D2013_group	5.26e-06	5.83e-06	2.86e-05	4.63e-06	2.05e-05	Zero-Inflated Beta Regression	-0.0149565	0.212096	-0.0705173	0.943794	0.0756522	1	k__Bacteria;p__Firmicutes;c__Clostridia;o__Oscillospirales;f__Oscillospiraceae;g__V9D2013_group
g__vadinBE97	1.19e-05	1.63e-05	5.45e-05	7.24e-06	3.87e-05	Zero-Inflated Beta Regression	0.0193203	0.22579	0.0855676	0.931825	0.103478	1	k__Bacteria;p__Verrucomicrobiota;c__Lentisphaeria;o__Victivallales;f__vadinBE97;g__vadinBE97
g__Vallitalea	3.25e-07	1.45e-07	3.53e-06	5.21e-07	5.98e-06	Zero-Inflated Beta Regression	-0.0870861	1.07859	-0.0807403	0.935663	0.00521739	1	k__Bacteria;p__Firmicutes;c__Clostridia;o__Lachnospirales;f__Lachnospiraceae;g__Vallitalea
g__Variovorax	3.5e-07	1.45e-07	2.63e-06	5.73e-07	8.2e-06	Zero-Inflated Beta Regression	0.150214	0.898821	0.167123	0.867303	0.00434783	1	k__Bacteria;p__Proteobacteria;c__Gammaproteobacteria;o__Burkholderiales;f__Comamonadaceae;g__Variovorax
g__Veillonellaceae_UCG-001	0.00219402	0.00239429	0.00245716	0.00197782	0.00204874	Beta Regression	-0.264526	0.0486562	-5.43664	6.63e-08	0.944348	1.2e-06	k__Bacteria;p__Firmicutes;c__Negativicutes;o__Veillonellales-Selenomonadales;f__Selenomonadaceae;g__Veillonellaceae_UCG-001
g__Vicinamibacteraceae	2.91e-05	2.43e-05	0.000190687	3.44e-05	0.000188677	Zero-Inflated Beta Regression	-0.354814	0.232536	-1.52584	0.127325	0.0356522	1	k__Bacteria;p__Acidobacteriota;c__Vicinamibacteria;o__Vicinamibacterales;f__Vicinamibacteraceae;g__Vicinamibacteraceae
g__Virgisporangium	3.5e-07	3.86e-07	7.45e-06	3.12e-07	5.47e-06	Zero-Inflated Beta Regression	-0.0375782	0.980507	-0.0383253	0.969435	0.00347826	1	k__Bacteria;p__Actinobacteriota;c__Actinobacteria;o__Micromonosporales;f__Micromonosporaceae;g__Virgisporangium
g__WCHB1-41	0.000285946	0.000305795	0.000485653	0.000264518	0.000771074	Beta Regression	-0.182143	0.0591655	-3.07853	0.00212967	0.636522	0.0268607	k__Bacteria;p__Verrucomicrobiota;c__Kiritimatiellae;o__WCHB1-41;f__WCHB1-41;g__WCHB1-41
g__Weissella	1.5e-07	2.89e-07	4.07e-06	0	0	Zero-Inflated Beta Regression	-11.2325	4252.43	-0.00264144	0.997893	0.00347826	1	k__Bacteria;p__Firmicutes;c__Bacilli;o__Lactobacillales;f__Leuconostocaceae;g__Weissella
g__Woeseia	6.48e-06	4.53e-06	3.84e-05	8.59e-06	6.72e-05	Zero-Inflated Beta Regression	-0.0411442	0.351187	-0.117157	0.906756	0.0286957	1	k__Bacteria;p__Proteobacteria;c__Gammaproteobacteria;o__Steroidobacterales;f__Woeseiaceae;g__Woeseia
g__WPS-2	4.16e-06	5.79e-06	5.74e-05	2.39e-06	1.83e-05	Zero-Inflated Beta Regression	-0.150314	0.379012	-0.396593	0.691741	0.0234783	1	k__Bacteria;p__WPS-2;c__WPS-2;o__WPS-2;f__WPS-2;g__WPS-2
g__YC-ZSS-LKJ147	2.75e-07	3.86e-07	5.76e-06	1.56e-07	3.67e-06	Zero-Inflated Beta Regression	0.0309578	1.13437	0.0272908	0.978233	0.00347826	1	k__Bacteria;p__Gemmatimonadota;c__Longimicrobia;o__Longimicrobiales;f__Longimicrobiaceae;g__YC-ZSS-LKJ147
g__Youngiibacter	6.16e-06	6.75e-06	5.96e-05	5.52e-06	4.9e-05	Zero-Inflated Beta Regression	0.0170654	0.437254	0.0390286	0.968874	0.0156522	1	k__Bacteria;p__Firmicutes;c__Clostridia;o__Clostridiales;f__Clostridiaceae;g__Youngiibacter
g__Zeaxanthinibacter	1.75e-07	9.64e-08	2.36e-06	2.6e-07	3.67e-06	Zero-Inflated Beta Regression	-0.0545091	1.20987	-0.0450537	0.964072	0.00347826	1	k__Bacteria;p__Bacteroidota;c__Bacteroidia;o__Flavobacteriales;f__Flavobacteriaceae;g__Zeaxanthinibacter
g__Zoogloea	2.63e-06	8.68e-07	1.71e-05	4.53e-06	9.83e-05	Zero-Inflated Beta Regression	0.419017	0.841252	0.498088	0.618518	0.00347826	1	k__Bacteria;p__Proteobacteria;c__Gammaproteobacteria;o__Burkholderiales;f__Rhodocyclaceae;g__Zoogloea
Unassigned1	5.01e-08	0	0	1.04e-07	1.73e-06	Zero-Inflated Beta Regression	11.1372	4600.89	0.00242067	0.998069	0.00173913	1	k__Archaea;p__Thermoplasmatota;c__Thermoplasmata;o__;f__;g__
Unassigned10	6.26e-07	7.72e-07	1.16e-05	4.69e-07	8.91e-06	Zero-Inflated Beta Regression	-0.0571348	0.88992	-0.0642021	0.94882	0.00434783	1	k__Bacteria;p__Actinobacteriota;c__Actinobacteria;o__Frankiales;f__;g__
Unassigned100	4.04e-05	4.96e-05	0.000118413	3.04e-05	7.88e-05	Zero-Inflated Beta Regression	-0.00634746	0.118263	-0.0536726	0.957205	0.258261	1	k__Bacteria;p__Actinobacteriota;c__Coriobacteriia;o__Coriobacteriales;f__Eggerthellaceae;__
Unassigned101	5.51e-07	6.75e-07	9.56e-06	4.16e-07	6.7e-06	Zero-Inflated Beta Regression	-0.143176	0.800172	-0.178932	0.858023	0.00521739	1	k__Bacteria;p__Actinobacteriota;c__Thermoleophilia;o__Solirubrobacterales;f__Solirubrobacteraceae;__
Unassigned102	0.000109472	7.77e-05	0.000364523	0.000143735	0.00068386	Zero-Inflated Beta Regression	0.0557377	0.11985	0.465063	0.641974	0.250435	1	k__Bacteria;p__Bacteroidota;c__Bacteroidia;__;__;__
Unassigned103	0.0037144	0.00381441	0.00267539	0.00360643	0.00275057	Beta Regression	-0.0376183	0.034646	-1.08579	0.2778	1	1	k__Bacteria;p__Bacteroidota;c__Bacteroidia;o__Bacteroidales;__;__
Unassigned104	0.0278555	0.0225163	0.0183779	0.0336195	0.0249839	Beta Regression	0.285509	0.0366082	7.79904	1.4e-14	1	3.34e-13	k__Bacteria;p__Bacteroidota;c__Bacteroidia;o__Bacteroidales;f__Prevotellaceae;__
Unassigned105	6.31e-06	1.88e-06	2.56e-05	1.11e-05	0.000123283	Zero-Inflated Beta Regression	0.175851	0.502819	0.349731	0.726605	0.0191304	1	k__Bacteria;p__Bacteroidota;c__Bacteroidia;o__Bacteroidales;f__Rikenellaceae;__
Unassigned106	2.4e-05	1.77e-05	0.000128677	3.08e-05	0.000167871	Zero-Inflated Beta Regression	0.014927	0.218328	0.0683697	0.945503	0.0730435	1	k__Bacteria;p__Bacteroidota;c__Bacteroidia;o__Chitinophagales;__;__
Unassigned107	1.78e-06	2.36e-06	2.3e-05	1.15e-06	1.59e-05	Zero-Inflated Beta Regression	-0.0823285	0.546892	-0.150539	0.880366	0.0130435	1	k__Bacteria;p__Bacteroidota;c__Bacteroidia;o__Chitinophagales;f__Chitinophagaceae;__
Unassigned108	1.73e-06	1.69e-06	1.8e-05	1.77e-06	1.57e-05	Zero-Inflated Beta Regression	-0.0682841	0.482794	-0.141435	0.887551	0.0147826	1	k__Bacteria;p__Bacteroidota;c__Bacteroidia;o__Chitinophagales;f__Saprospiraceae;__
Unassigned109	1.05e-06	1.64e-06	1.82e-05	4.16e-07	9.79e-06	Zero-Inflated Beta Regression	0.0462798	1.05082	0.0440417	0.964879	0.00521739	1	k__Bacteria;p__Bacteroidota;c__Bacteroidia;o__Cytophagales;f__Cyclobacteriaceae;__
Unassigned11	2.25e-07	0	0	4.69e-07	7.23e-06	Zero-Inflated Beta Regression	9.52255	4600.89	0.00206972	0.998349	0.0026087	1	k__Bacteria;p__Actinobacteriota;c__Actinobacteria;o__Frankiales;f__Sporichthyaceae;g__
Unassigned110	2.28e-06	1.35e-06	1.94e-05	3.28e-06	3.15e-05	Zero-Inflated Beta Regression	0.00375314	0.581261	0.0064569	0.994849	0.0113043	1	k__Bacteria;p__Bacteroidota;c__Bacteroidia;o__Cytophagales;f__Microscillaceae;__
Unassigned111	3.76e-07	5.3e-07	7.71e-06	2.08e-07	2.99e-06	Zero-Inflated Beta Regression	-0.174099	0.804244	-0.216476	0.828656	0.00521739	1	k__Bacteria;p__Bacteroidota;c__Bacteroidia;o__Sphingobacteriales;f__Sphingobacteriaceae;__
Unassigned112	1.1e-06	7.72e-07	1.89e-05	1.46e-06	2.45e-05	Zero-Inflated Beta Regression	-0.0657421	1.07055	-0.0614095	0.951044	0.0026087	1	k__Bacteria;p__Chloroflexi;c__Anaerolineae;o__Anaerolineales;f__Anaerolineaceae;__
Unassigned113	1.25e-07	2.41e-07	3.9e-06	0	0	Zero-Inflated Beta Regression	-9.88505	4792.53	-0.00206259	0.998355	0.0026087	1	k__Bacteria;p__Chloroflexi;c__Anaerolineae;o__SBR1031;__;__
Unassigned114	1e-06	6.75e-07	1.65e-05	1.35e-06	2.35e-05	Zero-Inflated Beta Regression	-0.049058	1.10807	-0.0442734	0.964694	0.0026087	1	k__Bacteria;p__Cyanobacteria;c__Cyanobacteriia;__;__;__
Unassigned115	1.75e-07	1.45e-07	2.63e-06	2.08e-07	4.9e-06	Zero-Inflated Beta Regression	0.175898	1.20562	0.145899	0.884027	0.0026087	1	k__Bacteria;p__Desulfobacterota;c__Desulfobacteria;o__Desulfobacterales;f__Desulfosarcinaceae;__
Unassigned116	2.25e-07	9.64e-08	2.36e-06	3.64e-07	6.59e-06	Zero-Inflated Beta Regression	0.0804896	1.2043	0.066835	0.946725	0.0026087	1	k__Bacteria;p__Desulfobacterota;c__Desulfobulbia;o__Desulfobulbales;f__Desulfocapsaceae;__
Unassigned117	8.61e-06	8.1e-06	3.74e-05	9.16e-06	4e-05	Zero-Inflated Beta Regression	-0.0130436	0.197994	-0.0658786	0.947486	0.0930435	1	k__Bacteria;p__Desulfobacterota;c__Desulfovibrionia;o__Desulfovibrionales;f__Desulfovibrionaceae;__
Unassigned118	6.76e-07	1.01e-06	1.08e-05	3.12e-07	5.19e-06	Zero-Inflated Beta Regression	0.0723185	1.20306	0.0601119	0.952077	0.00695652	1	k__Bacteria;p__Desulfobacterota;c__Desulfuromonadia;o__Geobacterales;f__Geobacteraceae;__
Unassigned119	2.43e-06	1.35e-06	1.54e-05	3.59e-06	6.61e-05	Zero-Inflated Beta Regression	0.106056	0.646299	0.164097	0.869683	0.00782609	1	k__Bacteria;p__Firmicutes;__;__;__;__
Unassigned12	3.86e-05	4.38e-05	8.92e-05	3.3e-05	6.58e-05	Zero-Inflated Beta Regression	-0.0175784	0.107231	-0.16393	0.869815	0.293043	1	k__Bacteria;p__Actinobacteriota;c__Coriobacteriia;o__Coriobacteriales;f__;g__
Unassigned120	1.01e-05	1.56e-05	0.000128952	4.22e-06	5.29e-05	Zero-Inflated Beta Regression	0.0234777	0.412699	0.0568882	0.954644	0.0286957	1	k__Bacteria;p__Firmicutes;c__Bacilli;__;__;__
Unassigned121	3e-07	0	0	6.25e-07	9.63e-06	Zero-Inflated Beta Regression	9.14092	4191.47	0.00218084	0.99826	0.0026087	1	k__Bacteria;p__Firmicutes;c__Bacilli;o__Bacillales;f__Planococcaceae;__
Unassigned122	6.51e-07	5.79e-07	6.65e-06	7.29e-07	7.32e-06	Zero-Inflated Beta Regression	0.00878515	0.591658	0.0148484	0.988156	0.0113043	1	k__Bacteria;p__Firmicutes;c__Bacilli;o__Erysipelotrichales;f__Erysipelatoclostridiaceae;__
Unassigned123	0.000109121	0.000128271	0.000169842	8.84e-05	0.000122392	Zero-Inflated Beta Regression	-0.0498359	0.0816445	-0.610402	0.541717	0.52087	1	k__Bacteria;p__Firmicutes;c__Bacilli;o__Erysipelotrichales;f__Erysipelotrichaceae;__
Unassigned124	3e-07	3.38e-07	5.13e-06	2.6e-07	4.41e-06	Zero-Inflated Beta Regression	0.0458146	1.177	0.0389249	0.968957	0.00434783	1	k__Bacteria;p__Firmicutes;c__Bacilli;o__Izemoplasmatales;__;__
Unassigned125	6.01e-07	5.79e-07	1.41e-05	6.25e-07	1.16e-05	Zero-Inflated Beta Regression	-0.218685	1.16996	-0.186917	0.851759	0.0026087	1	k__Bacteria;p__Firmicutes;c__Bacilli;o__Lactobacillales;__;__
Unassigned126	0.000346885	0.000405757	0.000457796	0.00028333	0.000519287	Beta Regression	-0.226622	0.0579563	-3.91022	9.76e-05	0.804348	0.00136834	k__Bacteria;p__Firmicutes;c__Clostridia;__;__;__
Unassigned127	0.000789802	0.00100863	0.00129659	0.000553564	0.00116017	Beta Regression	-0.533406	0.0514624	-10.365	4.01e-24	0.856522	1.55e-22	k__Bacteria;p__Firmicutes;c__Clostridia;o__Christensenellales;f__Christensenellaceae;__
Unassigned128	6.91e-06	7.04e-06	3.57e-05	6.77e-06	4.79e-05	Zero-Inflated Beta Regression	0.0288117	0.25222	0.114233	0.909073	0.0582609	1	k__Bacteria;p__Firmicutes;c__Clostridia;o__Clostridia;f__Hungateiclostridiaceae;__
Unassigned129	0.0284178	0.0323191	0.0122851	0.024206	0.010737	Beta Regression	-0.341851	0.0222601	-15.3571	1.53e-48	1	1.04e-46	k__Bacteria;p__Firmicutes;c__Clostridia;o__Lachnospirales;f__Lachnospiraceae;__
Unassigned13	1.92e-05	2.65e-05	5.29e-05	1.13e-05	3e-05	Zero-Inflated Beta Regression	-0.0621236	0.127348	-0.487825	0.625767	0.224348	1	k__Bacteria;p__Actinobacteriota;c__Coriobacteriia;o__Coriobacteriales;f__Atopobiaceae;g__
Unassigned130	0.000767363	0.00095433	0.00069634	0.00056552	0.00048163	Beta Regression	-0.531399	0.0433276	-12.2647	1.4e-32	0.965217	6.32e-31	k__Bacteria;p__Firmicutes;c__Clostridia;o__Oscillospirales;__;__
Unassigned131	0.00496913	0.00588386	0.00216661	0.00398162	0.00164455	Beta Regression	-0.420519	0.0224062	-18.768	9.78e-69	1	1.14e-66	k__Bacteria;p__Firmicutes;c__Clostridia;o__Oscillospirales;f__Oscillospiraceae;__
Unassigned132	0.00119277	0.00158823	0.00288711	0.00076584	0.00270209	Beta Regression	-0.380797	0.0531237	-7.16813	1.36e-12	0.853043	2.99e-11	k__Bacteria;p__Firmicutes;c__Clostridia;o__Oscillospirales;f__Ruminococcaceae;__
Unassigned133	0.00137088	0.00162727	0.000758657	0.0010941	0.00067317	Beta Regression	-0.490039	0.0360635	-13.5882	4.22e-39	0.97913	2.28e-37	k__Bacteria;p__Firmicutes;c__Clostridia;o__Peptostreptococcales-Tissierellales;f__Anaerovoracaceae;__
Unassigned134	2.2e-05	3.39e-05	0.000354202	9.16e-06	0.000163735	Zero-Inflated Beta Regression	-0.403994	0.437528	-0.923356	0.356016	0.013913	1	k__Bacteria;p__Firmicutes;c__Clostridia;o__Peptostreptococcales-Tissierellales;f__Peptostreptococcaceae;__
Unassigned135	0.00420924	0.00366269	0.00501922	0.00479929	0.00708883	Beta Regression	0.00389203	0.0490848	0.0792919	0.936814	0.971304	1	k__Bacteria;p__Firmicutes;c__Negativicutes;o__Veillonellales-Selenomonadales;f__Selenomonadaceae;__
Unassigned136	4.56e-06	4.73e-06	1.99e-05	4.37e-06	1.77e-05	Zero-Inflated Beta Regression	0.00425812	0.21394	0.0199033	0.984124	0.0747826	1	k__Bacteria;p__Firmicutes;c__Syntrophomonadia;o__Syntrophomonadales;f__Syntrophomonadaceae;__
Unassigned137	1.67e-05	1.19e-05	9.79e-05	2.19e-05	0.000117353	Zero-Inflated Beta Regression	0.000303695	0.277265	0.00109533	0.999126	0.0478261	1	k__Bacteria;p__Gemmatimonadota;c__Gemmatimonadetes;o__Gemmatimonadales;f__Gemmatimonadaceae;__
Unassigned138	4.78e-06	5.02e-06	3.66e-05	4.53e-06	3.24e-05	Zero-Inflated Beta Regression	-0.114848	0.345406	-0.332502	0.739571	0.0295652	1	k__Bacteria;p__Myxococcota;c__Myxococcia;o__Myxococcales;f__Myxococcaceae;__
Unassigned139	5.76e-07	0	0	1.2e-06	1.38e-05	Zero-Inflated Beta Regression	8.463	4600.89	0.00183943	0.998533	0.00434783	1	k__Bacteria;p__Myxococcota;c__Polyangia;o__Nannocystales;f__Nannocystaceae;__
Unassigned14	5.15e-05	6.76e-05	0.000105164	3.41e-05	7.47e-05	Zero-Inflated Beta Regression	-0.0486036	0.107005	-0.45422	0.649757	0.312174	1	k__Bacteria;p__Actinobacteriota;c__Coriobacteriia;o__Coriobacteriales;f__Eggerthellaceae;g__
Unassigned140	3.76e-07	3.86e-07	6.87e-06	3.64e-07	5.04e-06	Zero-Inflated Beta Regression	-0.0480835	1.13382	-0.0424086	0.96618	0.00434783	1	k__Bacteria;p__Myxococcota;c__Polyangia;o__Polyangiales;f__Sandaracinaceae;__
Unassigned141	9.06e-06	1.11e-05	7.47e-05	6.87e-06	6.13e-05	Zero-Inflated Beta Regression	0.00779767	0.285757	0.0272878	0.978235	0.0486957	1	k__Bacteria;p__Planctomycetota;c__Planctomycetes;o__Pirellulales;f__Pirellulaceae;__
Unassigned142	9.26e-07	2.89e-07	4.07e-06	1.61e-06	1.69e-05	Zero-Inflated Beta Regression	0.00363056	0.792165	0.00458308	0.996344	0.00956522	1	k__Bacteria;p__Proteobacteria;c__Alphaproteobacteria;__;__;__
Unassigned143	1.21e-05	9.21e-06	7.79e-05	1.51e-05	7.75e-05	Zero-Inflated Beta Regression	-0.0230147	0.280466	-0.0820585	0.934615	0.0469565	1	k__Bacteria;p__Proteobacteria;c__Alphaproteobacteria;o__Acetobacterales;f__Acetobacteraceae;__
Unassigned144	6.01e-07	5.79e-07	1.01e-05	6.25e-07	1.04e-05	Zero-Inflated Beta Regression	0.00331032	0.966447	0.00342525	0.997268	0.00347826	1	k__Bacteria;p__Proteobacteria;c__Alphaproteobacteria;o__Azospirillales;f__Azospirillaceae;__
Unassigned145	1.23e-06	1.69e-06	1.59e-05	7.29e-07	8.28e-06	Zero-Inflated Beta Regression	-0.146596	0.592128	-0.247575	0.804507	0.0104348	1	k__Bacteria;p__Proteobacteria;c__Alphaproteobacteria;o__Caulobacterales;f__Caulobacteraceae;__
Unassigned146	3.05e-06	2.7e-06	3.35e-05	3.44e-06	2.86e-05	Zero-Inflated Beta Regression	-0.171438	0.513409	-0.333922	0.7385	0.0147826	1	k__Bacteria;p__Proteobacteria;c__Alphaproteobacteria;o__Elsterales;__;__
Unassigned147	4.01e-07	2.89e-07	5.27e-06	5.21e-07	1.11e-05	Zero-Inflated Beta Regression	0.0106793	0.981635	0.0108791	0.991322	0.00347826	1	k__Bacteria;p__Proteobacteria;c__Alphaproteobacteria;o__Micropepsales;f__Micropepsaceae;__
Unassigned148	2.03e-06	3.28e-06	5.12e-05	6.77e-07	7.01e-06	Zero-Inflated Beta Regression	-0.153241	0.647219	-0.236769	0.812878	0.00956522	1	k__Bacteria;p__Proteobacteria;c__Alphaproteobacteria;o__Rhizobiales;__;__
Unassigned149	6.51e-07	6.27e-07	9.49e-06	6.77e-07	1.37e-05	Zero-Inflated Beta Regression	0.0370054	0.890162	0.0415715	0.966848	0.00434783	1	k__Bacteria;p__Proteobacteria;c__Alphaproteobacteria;o__Rhizobiales;f__Beijerinckiaceae;__
Unassigned15	2.25e-07	1.45e-07	3.53e-06	3.12e-07	4.23e-06	Zero-Inflated Beta Regression	-0.0693407	1.13607	-0.0610356	0.951342	0.00347826	1	k__Bacteria;p__Actinobacteriota;c__Thermoleophilia;o__;f__;g__
Unassigned150	4.26e-07	2.41e-07	4.24e-06	6.25e-07	1.04e-05	Zero-Inflated Beta Regression	0.0466031	0.896547	0.0519806	0.958553	0.00434783	1	k__Bacteria;p__Proteobacteria;c__Alphaproteobacteria;o__Rhizobiales;f__Hyphomicrobiaceae;__
Unassigned151	6.78e-06	3.23e-06	3.36e-05	1.06e-05	0.000160507	Zero-Inflated Beta Regression	0.0553406	0.444479	0.124507	0.900936	0.0165217	1	k__Bacteria;p__Proteobacteria;c__Alphaproteobacteria;o__Rhizobiales;f__Rhizobiaceae;__
Unassigned152	5.93e-05	5.84e-05	0.00042389	6.03e-05	0.000316366	Zero-Inflated Beta Regression	-0.205107	0.178469	-1.14926	0.250688	0.073913	1	k__Bacteria;p__Proteobacteria;c__Alphaproteobacteria;o__Rhizobiales;f__Xanthobacteraceae;__
Unassigned153	4.33e-06	3.95e-06	3.66e-05	4.74e-06	5.62e-05	Zero-Inflated Beta Regression	0.0261819	0.494836	0.0529102	0.957813	0.013913	1	k__Bacteria;p__Proteobacteria;c__Alphaproteobacteria;o__Rhodobacterales;f__Rhodobacteraceae;__
Unassigned154	3.19e-05	3.31e-05	0.000149945	3.06e-05	0.000173368	Zero-Inflated Beta Regression	-0.0264093	0.230954	-0.114349	0.908981	0.0678261	1	k__Bacteria;p__Proteobacteria;c__Alphaproteobacteria;o__Sphingomonadales;f__Sphingomonadaceae;__
Unassigned155	5.01e-07	0	0	1.04e-06	1.44e-05	Zero-Inflated Beta Regression	8.32467	4600.89	0.00180936	0.998557	0.0026087	1	k__Bacteria;p__Proteobacteria;c__Alphaproteobacteria;o__Tistrellales;f__Geminicoccaceae;__
Unassigned156	5.36e-06	4e-06	8.38e-05	6.82e-06	0.000132697	Zero-Inflated Beta Regression	0.0937276	0.49641	0.188811	0.850274	0.013913	1	k__Bacteria;p__Proteobacteria;c__Gammaproteobacteria;__;__;__
Unassigned157	0.000222298	7.8e-05	0.000490174	0.000378052	0.00212737	Zero-Inflated Beta Regression	0.11157	0.104894	1.06364	0.287714	0.337391	1	k__Bacteria;p__Proteobacteria;c__Gammaproteobacteria;o__Aeromonadales;f__Succinivibrionaceae;__
Unassigned158	4.26e-07	2.41e-07	4.24e-06	6.25e-07	6.22e-06	Zero-Inflated Beta Regression	-0.0432034	0.824415	-0.0524049	0.958215	0.00695652	1	k__Bacteria;p__Proteobacteria;c__Gammaproteobacteria;o__Burkholderiales;__;__
Unassigned159	6.46e-06	4.58e-06	2.63e-05	8.49e-06	7.18e-05	Zero-Inflated Beta Regression	0.0595438	0.268585	0.221695	0.824591	0.0469565	1	k__Bacteria;p__Proteobacteria;c__Gammaproteobacteria;o__Burkholderiales;f__Comamonadaceae;__
Unassigned16	3.6e-06	3.91e-06	3.24e-05	3.28e-06	2.19e-05	Zero-Inflated Beta Regression	-0.123346	0.381396	-0.323406	0.746447	0.0234783	1	k__Bacteria;p__Actinobacteriota;c__Thermoleophilia;o__Gaiellales;f__;g__
Unassigned160	1.85e-06	4.34e-07	6.11e-06	3.38e-06	3.26e-05	Zero-Inflated Beta Regression	0.0825108	0.663273	0.1244	0.901021	0.0130435	1	k__Bacteria;p__Proteobacteria;c__Gammaproteobacteria;o__Burkholderiales;f__Neisseriaceae;__
Unassigned161	2.2e-06	1.83e-06	2.69e-05	2.6e-06	2.42e-05	Zero-Inflated Beta Regression	-0.0308498	0.490958	-0.062836	0.949908	0.0156522	1	k__Bacteria;p__Proteobacteria;c__Gammaproteobacteria;o__Burkholderiales;f__Oxalobacteraceae;__
Unassigned162	2.8e-06	1.88e-06	1.29e-05	3.8e-06	2.11e-05	Zero-Inflated Beta Regression	0.0514788	0.330228	0.155889	0.876148	0.0347826	1	k__Bacteria;p__Proteobacteria;c__Gammaproteobacteria;o__Burkholderiales;f__Rhodocyclaceae;__
Unassigned163	4.86e-05	4.95e-05	0.000242646	4.75e-05	0.000333201	Zero-Inflated Beta Regression	0.204764	0.219743	0.931836	0.351618	0.0730435	1	k__Bacteria;p__Proteobacteria;c__Gammaproteobacteria;o__Enterobacterales;f__Enterobacteriaceae;__
Unassigned164	6.88e-06	4.34e-07	7.54e-06	1.38e-05	0.000325641	Zero-Inflated Beta Regression	3.61701	0.22422	16.1315	6.58e-53	0.0026087	5.35e-51	k__Bacteria;p__Proteobacteria;c__Gammaproteobacteria;o__Enterobacterales;f__Erwiniaceae;__
Unassigned165	2.38e-06	2.99e-06	3.42e-05	1.72e-06	2.14e-05	Zero-Inflated Beta Regression	-0.0784134	0.63799	-0.122907	0.902202	0.00869565	1	k__Bacteria;p__Proteobacteria;c__Gammaproteobacteria;o__Steroidobacterales;f__Steroidobacteraceae;__
Unassigned166	2.5e-07	1.45e-07	3.53e-06	3.64e-07	5.6e-06	Zero-Inflated Beta Regression	-0.0693186	1.13609	-0.061015	0.951358	0.00347826	1	k__Bacteria;p__Proteobacteria;c__Gammaproteobacteria;o__Steroidobacterales;f__Woeseiaceae;__
Unassigned167	1.5e-07	1.45e-07	2.63e-06	1.56e-07	2.74e-06	Zero-Inflated Beta Regression	-3.37e-11	0.989568	-3.4e-11	1	0.00347826	1	k__Bacteria;p__Proteobacteria;c__Gammaproteobacteria;o__Xanthomonadales;__;__
Unassigned168	1.09e-05	5.35e-06	5.47e-05	1.69e-05	0.000386865	Zero-Inflated Beta Regression	0.0582278	0.551874	0.105509	0.91599	0.0147826	1	k__Bacteria;p__Proteobacteria;c__Gammaproteobacteria;o__Xanthomonadales;f__Rhodanobacteraceae;__
Unassigned169	7.01e-06	2.03e-06	2.07e-05	1.24e-05	9.22e-05	Zero-Inflated Beta Regression	0.132998	0.420407	0.316354	0.751791	0.026087	1	k__Bacteria;p__Proteobacteria;c__Gammaproteobacteria;o__Xanthomonadales;f__Xanthomonadaceae;__
Unassigned17	2.25e-07	9.64e-08	2.36e-06	3.64e-07	6.12e-06	Zero-Inflated Beta Regression	0.0980239	1.20349	0.0814497	0.935099	0.0026087	1	k__Bacteria;p__Actinobacteriota;c__Thermoleophilia;o__Solirubrobacterales;f__Solirubrobacteraceae;g__
Unassigned170	7.79e-06	4.48e-06	2.27e-05	1.13e-05	5.81e-05	Zero-Inflated Beta Regression	0.0712021	0.222459	0.320068	0.748975	0.073913	1	k__Bacteria;p__Spirochaetota;c__Leptospirae;o__Leptospirales;f__Leptospiraceae;__
Unassigned171	0.00082488	0.0009927	0.00349595	0.000643708	0.00193921	Zero-Inflated Beta Regression	-0.176819	0.0665233	-2.658	0.00797005	0.56	0.0887624	k__Bacteria;p__Spirochaetota;c__Spirochaetia;o__Spirochaetales;f__Spirochaetaceae;__
Unassigned172	1.81e-05	2.87e-05	0.000158403	6.61e-06	3.95e-05	Zero-Inflated Beta Regression	-0.167084	0.257237	-0.649533	0.516124	0.0652174	1	k__Bacteria;p__Verrucomicrobiota;__;__;__;__
Unassigned173	6.26e-07	1.11e-06	1.64e-05	1.04e-07	2.45e-06	Zero-Inflated Beta Regression	-0.225523	1.19401	-0.188879	0.850221	0.00347826	1	k__Bacteria;p__Verrucomicrobiota;c__Verrucomicrobiae;o__Opitutales;f__Puniceicoccaceae;__
Unassigned174	3.76e-07	1.93e-07	4.71e-06	5.73e-07	9.07e-06	Zero-Inflated Beta Regression	-0.127045	1.09825	-0.115679	0.907927	0.00434783	1	k__Bacteria;p__Verrucomicrobiota;c__Verrucomicrobiae;o__Pedosphaerales;f__Pedosphaeraceae;__
Unassigned18	0.000719678	0.000608234	0.000517694	0.000839989	0.000755043	Beta Regression	0.187972	0.045407	4.13972	3.73e-05	0.886087	0.000541823	k__Bacteria;p__Bacteroidota;c__Bacteroidia;o__Bacteroidales;f__;g__
Unassigned19	2.13e-06	2.75e-06	3.1e-05	1.46e-06	2.49e-05	Zero-Inflated Beta Regression	-0.127474	0.56346	-0.226234	0.82106	0.0121739	1	k__Bacteria;p__Bacteroidota;c__Bacteroidia;o__Bacteroidales;f__Marinilabiliaceae;g__
Unassigned2	1.55e-05	1.95e-05	8.12e-05	1.12e-05	5.02e-05	Zero-Inflated Beta Regression	0.000685546	0.199608	0.00343446	0.99726	0.0956522	1	k__Archaea;p__Thermoplasmatota;c__Thermoplasmata;o__Methanomassiliicoccales;f__Methanomethylophilaceae;g__
Unassigned20	1.63e-05	1.11e-06	2.71e-05	3.28e-05	0.000200288	Zero-Inflated Beta Regression	-0.0755023	0.591421	-0.127662	0.898439	0.0217391	1	k__Bacteria;p__Bacteroidota;c__Bacteroidia;o__Bacteroidales;f__Prevotellaceae;g__
Unassigned21	1.73e-05	1e-05	6.6e-05	2.51e-05	0.000143709	Zero-Inflated Beta Regression	0.102248	0.228899	0.446696	0.655179	0.0634783	1	k__Bacteria;p__Bacteroidota;c__Bacteroidia;o__Chitinophagales;f__;g__
Unassigned22	3.25e-07	0	0	6.77e-07	8.37e-06	Zero-Inflated Beta Regression	9.24833	4600.89	0.00201012	0.998397	0.00434783	1	k__Bacteria;p__Bacteroidota;c__Bacteroidia;o__Chitinophagales;f__Chitinophagaceae;g__
Unassigned23	8.81e-06	6.12e-06	4.19e-05	1.17e-05	5.78e-05	Zero-Inflated Beta Regression	0.0266155	0.295043	0.0902087	0.928137	0.0434783	1	k__Bacteria;p__Bacteroidota;c__Bacteroidia;o__Chitinophagales;f__Saprospiraceae;g__
Unassigned24	6.01e-07	6.75e-07	1.01e-05	5.21e-07	8.82e-06	Zero-Inflated Beta Regression	0.0236707	0.88853	0.0266403	0.978751	0.00434783	1	k__Bacteria;p__Bacteroidota;c__Bacteroidia;o__Cytophagales;f__Cyclobacteriaceae;g__
Unassigned25	1.17e-05	9.26e-06	7.35e-05	1.44e-05	7.65e-05	Zero-Inflated Beta Regression	-0.102559	0.309549	-0.331319	0.740464	0.0382609	1	k__Bacteria;p__Bacteroidota;c__Bacteroidia;o__Cytophagales;f__Microscillaceae;g__
Unassigned26	1.28e-06	7.72e-07	9.55e-06	1.82e-06	2.13e-05	Zero-Inflated Beta Regression	0.069641	0.710978	0.097951	0.921988	0.00782609	1	k__Bacteria;p__Bacteroidota;c__Rhodothermia;o__Rhodothermales;f__Rhodothermaceae;g__
Unassigned27	4.01e-06	2.56e-06	5.33e-05	5.57e-06	8.63e-05	Zero-Inflated Beta Regression	0.00283826	0.681302	0.00416593	0.996677	0.00869565	1	k__Bacteria;p__Chloroflexi;c__Anaerolineae;o__Anaerolineales;f__Anaerolineaceae;g__
Unassigned28	2e-07	4.82e-08	1.18e-06	3.64e-07	6.59e-06	Zero-Inflated Beta Regression	0.109251	1.39615	0.0782514	0.937642	0.0026087	1	k__Bacteria;p__Chloroflexi;c__Ktedonobacteria;o__Ktedonobacterales;f__Ktedonobacteraceae;g__
Unassigned29	1.85e-06	5.79e-07	8.81e-06	3.23e-06	2.98e-05	Zero-Inflated Beta Regression	0.00452249	0.637059	0.00709902	0.994337	0.0121739	1	k__Bacteria;p__Desulfobacterota;c__;o__;f__;g__
Unassigned3	6.35e-05	6.13e-05	0.000411219	6.59e-05	0.000286411	Zero-Inflated Beta Regression	-0.131409	0.182615	-0.719595	0.471921	0.104348	1	k__Bacteria;p__Acidobacteriota;c__Acidobacteriae;o__Acidobacteriales;f__;g__
Unassigned30	3.72e-05	1.66e-05	0.000215981	5.95e-05	0.000611423	Zero-Inflated Beta Regression	0.185931	0.26471	0.702394	0.482576	0.0382609	1	k__Bacteria;p__Desulfobacterota;c__Desulfovibrionia;o__Desulfovibrionales;f__Desulfovibrionaceae;g__
Unassigned31	2e-07	9.64e-08	2.36e-06	3.12e-07	5.19e-06	Zero-Inflated Beta Regression	0.0706554	1.2054	0.0586157	0.953268	0.0026087	1	k__Bacteria;p__Desulfobacterota;c__Desulfuromonadia;o__Geobacterales;f__Geobacteraceae;g__
Unassigned32	1.25e-06	4.34e-07	6.76e-06	2.13e-06	4.43e-05	Zero-Inflated Beta Regression	-0.0195426	0.893154	-0.0218804	0.982547	0.00521739	1	k__Bacteria;p__Desulfobacterota;c__Syntrophia;o__Syntrophales;f__;g__
Unassigned33	3.76e-07	1.93e-07	3.72e-06	5.73e-07	9.86e-06	Zero-Inflated Beta Regression	0.110067	1.19926	0.0917787	0.92689	0.00347826	1	k__Bacteria;p__Fibrobacterota;c__Fibrobacteria;o__Fibrobacterales;f__Fibrobacteraceae;g__
Unassigned34	8.26e-07	1.93e-07	3.33e-06	1.51e-06	1.76e-05	Zero-Inflated Beta Regression	0.177666	1.07394	0.165435	0.868631	0.00608696	1	k__Bacteria;p__Firmicutes;c__Bacilli;o__Bacillales;f__Sporolactobacillaceae;g__
Unassigned35	7.51e-07	1.4e-06	1.09e-05	5.21e-08	1.22e-06	Zero-Inflated Beta Regression	-0.0967522	1.02952	-0.0939777	0.925143	0.0121739	1	k__Bacteria;p__Firmicutes;c__Bacilli;o__Erysipelotrichales;f__;g__
Unassigned36	1.42e-05	2.06e-05	6.16e-05	7.18e-06	3.39e-05	Zero-Inflated Beta Regression	-0.00733525	0.20521	-0.035745	0.971492	0.107826	1	k__Bacteria;p__Firmicutes;c__Bacilli;o__Erysipelotrichales;f__Erysipelatoclostridiaceae;g__
Unassigned37	0.00195192	0.00262817	0.00192695	0.00122186	0.00105397	Beta Regression	-0.765145	0.0397893	-19.2299	1.21e-71	0.975652	1.97e-69	k__Bacteria;p__Firmicutes;c__Bacilli;o__Erysipelotrichales;f__Erysipelotrichaceae;g__
Unassigned38	0.000253024	0.000228696	0.000300884	0.000279287	0.000337664	Beta Regression	0.0892867	0.0585903	1.52392	0.127805	0.74	1	k__Bacteria;p__Firmicutes;c__Clostridia;o__;f__;g__
Unassigned39	7.74e-05	0.000110814	0.000130551	4.14e-05	6.8e-05	Zero-Inflated Beta Regression	-0.102976	0.0878125	-1.17268	0.241168	0.490435	1	k__Bacteria;p__Firmicutes;c__Clostridia;o__Christensenellales;f__Christensenellaceae;g__
Unassigned4	6.76e-07	1.45e-07	3.53e-06	1.25e-06	1.51e-05	Zero-Inflated Beta Regression	0.0462184	1.07269	0.0430865	0.96564	0.00521739	1	k__Bacteria;p__Acidobacteriota;c__Acidobacteriae;o__Acidobacteriales;f__Acidobacteriaceae_(Subgroup_1);g__
Unassigned40	4.51e-07	4.82e-07	8.49e-06	4.16e-07	9.79e-06	Zero-Inflated Beta Regression	0.416469	3016.49	0.000138064	0.99989	0.0026087	1	k__Bacteria;p__Firmicutes;c__Clostridia;o__Clostridia;f__Hungateiclostridiaceae;g__
Unassigned41	0.000415457	0.000508357	0.00198311	0.000315165	0.00151746	Zero-Inflated Beta Regression	-0.0380226	0.0667094	-0.569975	0.568807	0.553913	1	k__Bacteria;p__Firmicutes;c__Clostridia;o__Lachnospirales;f__Lachnospiraceae;g__
Unassigned42	0.00135016	0.0015888	0.00102873	0.00109254	0.000854398	Beta Regression	-0.435959	0.0440684	-9.89279	3.37e-22	0.921739	1.14e-20	k__Bacteria;p__Firmicutes;c__Clostridia;o__Oscillospirales;f__Oscillospiraceae;g__
Unassigned43	0.001592	0.00201786	0.00220049	0.00113225	0.00225429	Beta Regression	-0.585301	0.044786	-13.0688	1.75e-36	0.984348	8.35e-35	k__Bacteria;p__Firmicutes;c__Clostridia;o__Oscillospirales;f__Ruminococcaceae;g__
Unassigned44	4.98e-06	5.83e-06	2.42e-05	4.06e-06	2.17e-05	Zero-Inflated Beta Regression	0.00466552	0.252408	0.018484	0.985256	0.0626087	1	k__Bacteria;p__Firmicutes;c__Clostridia;o__Peptococcales;f__Peptococcaceae;g__
Unassigned45	0.000776925	0.000402411	0.000965325	0.00118124	0.00267389	Beta Regression	0.179063	0.0552241	3.24247	0.00121914	0.690435	0.0157327	k__Bacteria;p__Firmicutes;c__Negativicutes;o__Veillonellales-Selenomonadales;f__Selenomonadaceae;g__
Unassigned46	6.57e-05	4.86e-05	0.000329261	8.41e-05	0.000417908	Zero-Inflated Beta Regression	0.00269086	0.180363	0.0149192	0.988099	0.08	1	k__Bacteria;p__Gemmatimonadota;c__Gemmatimonadetes;o__Gemmatimonadales;f__Gemmatimonadaceae;g__
Unassigned47	2.25e-07	0	0	4.69e-07	6.58e-06	Zero-Inflated Beta Regression	9.46035	4600.89	0.0020562	0.99836	0.0026087	1	k__Bacteria;p__Myxococcota;c__Polyangia;o__Nannocystales;f__Nannocystaceae;g__
Unassigned48	5.51e-07	3.86e-07	5.76e-06	7.29e-07	1.01e-05	Zero-Inflated Beta Regression	0.0121631	0.755466	0.0161002	0.987157	0.00608696	1	k__Bacteria;p__Myxococcota;c__Polyangia;o__Polyangiales;f__Polyangiaceae;g__
Unassigned49	8.26e-07	3.86e-07	4.07e-06	1.3e-06	1.07e-05	Zero-Inflated Beta Regression	0.120394	0.520031	0.231513	0.816958	0.0130435	1	k__Bacteria;p__Myxococcota;c__Polyangia;o__Polyangiales;f__Sandaracinaceae;g__
Unassigned5	1.88e-05	1.61e-05	9.35e-05	2.18e-05	0.000108131	Zero-Inflated Beta Regression	-0.0791943	0.239378	-0.330834	0.74083	0.0608696	1	k__Bacteria;p__Acidobacteriota;c__Vicinamibacteria;o__Vicinamibacterales;f__;g__
Unassigned50	2.7e-06	1.93e-06	1.94e-05	3.54e-06	3.7e-05	Zero-Inflated Beta Regression	0.0428713	0.517541	0.0828365	0.933996	0.0130435	1	k__Bacteria;p__Nitrospirota;c__Thermodesulfovibrionia;o__;f__;g__
Unassigned51	1.28e-05	8.34e-06	4.98e-05	1.77e-05	9.42e-05	Zero-Inflated Beta Regression	0.0198744	0.259092	0.0767078	0.938869	0.0504348	1	k__Bacteria;p__Proteobacteria;c__Alphaproteobacteria;o__;f__;g__
Unassigned52	5.51e-06	4.58e-06	3.87e-05	6.51e-06	3.86e-05	Zero-Inflated Beta Regression	-0.0530047	0.354642	-0.14946	0.881217	0.033913	1	k__Bacteria;p__Proteobacteria;c__Alphaproteobacteria;o__Azospirillales;f__;g__
Unassigned53	2.1e-06	1.93e-06	1.98e-05	2.29e-06	2.11e-05	Zero-Inflated Beta Regression	-0.0912557	0.472812	-0.193006	0.846988	0.0156522	1	k__Bacteria;p__Proteobacteria;c__Alphaproteobacteria;o__Caulobacterales;f__Caulobacteraceae;g__
Unassigned54	0.000132828	0.000119977	0.00078795	0.000146702	0.000645981	Zero-Inflated Beta Regression	-0.0260233	0.135827	-0.191591	0.848096	0.137391	1	k__Bacteria;p__Proteobacteria;c__Alphaproteobacteria;o__Elsterales;f__;g__
Unassigned55	8.26e-07	6.75e-07	7.79e-06	9.89e-07	1.24e-05	Zero-Inflated Beta Regression	0.103341	0.656953	0.157304	0.875033	0.00782609	1	k__Bacteria;p__Proteobacteria;c__Alphaproteobacteria;o__Micropepsales;f__Micropepsaceae;g__
Unassigned56	7.02e-05	5.2e-05	0.000189285	8.99e-05	0.000324064	Zero-Inflated Beta Regression	0.0370639	0.119365	0.310509	0.75623	0.269565	1	k__Bacteria;p__Proteobacteria;c__Alphaproteobacteria;o__Paracaedibacterales;f__Paracaedibacteraceae;g__
Unassigned57	4.26e-07	2.89e-07	4.99e-06	5.73e-07	9.07e-06	Zero-Inflated Beta Regression	-0.0219992	0.983583	-0.0223664	0.98216	0.00521739	1	k__Bacteria;p__Proteobacteria;c__Alphaproteobacteria;o__Reyranellales;f__Reyranellaceae;g__
Unassigned58	3.23e-06	3.52e-06	4.46e-05	2.92e-06	2.64e-05	Zero-Inflated Beta Regression	0.0171781	0.470677	0.0364966	0.970893	0.0147826	1	k__Bacteria;p__Proteobacteria;c__Alphaproteobacteria;o__Rhizobiales;f__;g__
Unassigned59	1.75e-06	1.35e-06	2.26e-05	2.19e-06	2.24e-05	Zero-Inflated Beta Regression	-0.300228	0.75376	-0.398307	0.690478	0.0104348	1	k__Bacteria;p__Proteobacteria;c__Alphaproteobacteria;o__Rhizobiales;f__Methyloligellaceae;g__
Unassigned6	1.13e-05	8.29e-06	5.37e-05	1.46e-05	9.44e-05	Zero-Inflated Beta Regression	-0.0374176	0.287804	-0.130011	0.896581	0.0426087	1	k__Bacteria;p__Actinobacteriota;c__Acidimicrobiia;o__;f__;g__
Unassigned60	8.29e-06	5.21e-06	3.9e-05	1.16e-05	0.000144094	Zero-Inflated Beta Regression	0.0214394	0.359953	0.0595616	0.952515	0.026087	1	k__Bacteria;p__Proteobacteria;c__Alphaproteobacteria;o__Rhizobiales;f__Rhizobiales_Incertae_Sedis;g__
Unassigned61	0.000107494	8.86e-05	0.000563321	0.000127857	0.000516488	Zero-Inflated Beta Regression	-0.129604	0.168609	-0.768665	0.44225	0.0973913	1	k__Bacteria;p__Proteobacteria;c__Alphaproteobacteria;o__Rhizobiales;f__Xanthobacteraceae;g__
Unassigned62	1.48e-06	1.88e-06	3.01e-05	1.04e-06	2.45e-05	Zero-Inflated Beta Regression	0.378695	1.10245	0.343504	0.731283	0.00347826	1	k__Bacteria;p__Proteobacteria;c__Alphaproteobacteria;o__Rhodobacterales;f__Rhodobacteraceae;g__
Unassigned63	0.000308362	0.000298708	0.000489388	0.000318784	0.000894319	Beta Regression	-0.0451482	0.0591132	-0.763759	0.445168	0.675652	1	k__Bacteria;p__Proteobacteria;c__Alphaproteobacteria;o__Rhodospirillales;f__;g__
Unassigned64	9.76e-07	5.79e-07	9.27e-06	1.41e-06	1.25e-05	Zero-Inflated Beta Regression	-0.144594	0.764994	-0.189013	0.850116	0.0104348	1	k__Bacteria;p__Proteobacteria;c__Alphaproteobacteria;o__Rhodospirillales;f__Rhodospirillaceae;g__
Unassigned65	0.00010096	0.000109753	0.000409185	9.15e-05	0.000266329	Zero-Inflated Beta Regression	-0.00743947	0.103688	-0.0717484	0.942815	0.326087	1	k__Bacteria;p__Proteobacteria;c__Alphaproteobacteria;o__Rickettsiales;f__;g__
Unassigned66	5.36e-06	2.56e-06	2.45e-05	8.38e-06	6.2e-05	Zero-Inflated Beta Regression	0.0777823	0.412507	0.18856	0.850471	0.0234783	1	k__Bacteria;p__Proteobacteria;c__Alphaproteobacteria;o__Tistrellales;f__Geminicoccaceae;g__
Unassigned67	0.000809885	0.000834531	0.00343169	0.000783278	0.00268783	Zero-Inflated Beta Regression	0.0602381	0.070154	0.858654	0.390711	0.51913	1	k__Bacteria;p__Proteobacteria;c__Gammaproteobacteria;o__Aeromonadales;f__Succinivibrionaceae;g__
Unassigned68	2.85e-06	2.17e-06	1.26e-05	3.59e-06	1.93e-05	Zero-Inflated Beta Regression	0.0262884	0.290532	0.0904837	0.927919	0.0408696	1	k__Bacteria;p__Proteobacteria;c__Gammaproteobacteria;o__Burkholderiales;f__Neisseriaceae;g__
Unassigned69	2e-06	1.16e-06	1.45e-05	2.92e-06	3.96e-05	Zero-Inflated Beta Regression	0.00574758	0.545025	0.0105455	0.991588	0.0121739	1	k__Bacteria;p__Proteobacteria;c__Gammaproteobacteria;o__Burkholderiales;f__Sutterellaceae;g__
Unassigned7	2.99e-05	2.39e-05	0.000224685	3.63e-05	0.000291262	Zero-Inflated Beta Regression	-0.0280009	0.27497	-0.101832	0.918907	0.0426087	1	k__Bacteria;p__Actinobacteriota;c__Acidimicrobiia;o__Actinomarinales;f__;g__
Unassigned70	2.43e-06	8.68e-07	1.9e-05	4.11e-06	6.03e-05	Zero-Inflated Beta Regression	-0.0399773	0.779033	-0.0513166	0.959082	0.00869565	1	k__Bacteria;p__Proteobacteria;c__Gammaproteobacteria;o__Gammaproteobacteria_Incertae_Sedis;f__Unknown_Family;g__
Unassigned71	5.01e-07	8.68e-07	1.3e-05	1.04e-07	2.45e-06	Zero-Inflated Beta Regression	-0.0760345	1.38449	-0.0549186	0.956213	0.00347826	1	k__Bacteria;p__Proteobacteria;c__Gammaproteobacteria;o__Pseudomonadales;f__Moraxellaceae;g__
Unassigned72	3.63e-06	1.88e-06	2.26e-05	5.52e-06	4.97e-05	Zero-Inflated Beta Regression	-0.0246791	0.479824	-0.0514336	0.958989	0.0173913	1	k__Bacteria;p__Proteobacteria;c__Gammaproteobacteria;o__Salinisphaerales;f__Solimonadaceae;g__
Unassigned73	1.12e-05	4.97e-06	3.79e-05	1.8e-05	0.000221141	Zero-Inflated Beta Regression	0.0762383	0.340661	0.223795	0.822957	0.0304348	1	k__Bacteria;p__Proteobacteria;c__Gammaproteobacteria;o__Steroidobacterales;f__Steroidobacteraceae;g__
Unassigned74	1.2e-06	5.3e-07	9.49e-06	1.93e-06	2.15e-05	Zero-Inflated Beta Regression	-0.00311967	1.0433	-0.00299019	0.997615	0.00782609	1	k__Bacteria;p__Proteobacteria;c__Gammaproteobacteria;o__Xanthomonadales;f__;g__
Unassigned75	2.65e-06	1.74e-06	1.76e-05	3.64e-06	2.97e-05	Zero-Inflated Beta Regression	0.0354601	0.445799	0.0795428	0.936615	0.0173913	1	k__Bacteria;p__Proteobacteria;c__Gammaproteobacteria;o__Xanthomonadales;f__Rhodanobacteraceae;g__
Unassigned76	7.51e-07	5.79e-07	1.41e-05	9.37e-07	1.59e-05	Zero-Inflated Beta Regression	-0.0986439	1.1486	-0.0858819	0.931575	0.0026087	1	k__Bacteria;p__Synergistota;c__Synergistia;o__Synergistales;f__Synergistaceae;g__
Unassigned77	1.5e-05	1.43e-05	0.000123775	1.58e-05	0.000136671	Zero-Inflated Beta Regression	-0.0323039	0.264428	-0.122166	0.902789	0.0478261	1	k__Bacteria;p__Verrucomicrobiota;c__Verrucomicrobiae;o__Opitutales;f__Puniceicoccaceae;g__
Unassigned78	2.5e-07	2.41e-07	5.89e-06	2.6e-07	5.05e-06	Zero-Inflated Beta Regression	-0.167744	1.20042	-0.139738	0.888891	0.0026087	1	k__Bacteria;p__Verrucomicrobiota;c__Verrucomicrobiae;o__Verrucomicrobiales;f__Verrucomicrobiaceae;g__
Unassigned79	1.08e-06	2.07e-06	2.56e-05	0	0	Zero-Inflated Beta Regression	-8.48987	4252.43	-0.00199647	0.998407	0.00521739	1	Unassigned;__;__;__;__;__
Unassigned8	2.48e-06	3.38e-07	5.13e-06	4.79e-06	5.68e-05	Zero-Inflated Beta Regression	0.692294	0.721771	0.95916	0.33768	0.00608696	1	k__Bacteria;p__Actinobacteriota;c__Actinobacteria;o__Bifidobacteriales;f__Bifidobacteriaceae;g__
Unassigned80	1.58e-06	9.16e-07	1.64e-05	2.29e-06	2.67e-05	Zero-Inflated Beta Regression	-0.050401	0.797089	-0.0632313	0.949593	0.00608696	1	k__Archaea;__;__;__;__;__
Unassigned81	0.000684292	0.00104324	0.00548647	0.000296788	0.000917483	Zero-Inflated Beta Regression	-0.132648	0.0651864	-2.03491	0.04209	0.593043	0.388854	k__Bacteria;__;__;__;__;__
Unassigned82	2.38e-06	1.83e-06	2.43e-05	2.97e-06	2.11e-05	Zero-Inflated Beta Regression	0.074325	0.44628	0.166543	0.867759	0.0173913	1	k__Bacteria;p__Acidobacteriota;c__Acidobacteriae;__;__;__
Unassigned83	1.06e-05	1.16e-05	9.06e-05	9.53e-06	6.6e-05	Zero-Inflated Beta Regression	0.0256313	0.295556	0.0867223	0.930907	0.0373913	1	k__Bacteria;p__Acidobacteriota;c__Acidobacteriae;o__Acidobacteriales;__;__
Unassigned84	1.06e-05	1.03e-05	7.96e-05	1.1e-05	6.05e-05	Zero-Inflated Beta Regression	-0.0213791	0.287437	-0.0743782	0.940722	0.0408696	1	k__Bacteria;p__Acidobacteriota;c__Acidobacteriae;o__Acidobacteriales;f__Acidobacteriaceae_(Subgroup_1);__
Unassigned85	1.79e-05	1.21e-05	7.27e-05	2.43e-05	0.000108319	Zero-Inflated Beta Regression	0.0140086	0.246008	0.0569435	0.9546	0.0573913	1	k__Bacteria;p__Acidobacteriota;c__Blastocatellia;o__Blastocatellales;f__Blastocatellaceae;__
Unassigned86	5.43e-06	2.27e-06	2.37e-05	8.85e-06	7.48e-05	Zero-Inflated Beta Regression	0.0422809	0.410604	0.102972	0.918003	0.0234783	1	k__Bacteria;p__Actinobacteriota;c__Acidimicrobiia;__;__;__
Unassigned87	7.01e-07	3.86e-07	9.43e-06	1.04e-06	1.81e-05	Zero-Inflated Beta Regression	0.0513597	1.16172	0.0442101	0.964745	0.0026087	1	k__Bacteria;p__Actinobacteriota;c__Acidimicrobiia;o__Actinomarinales;__;__
Unassigned88	1.95e-06	1.25e-06	1.33e-05	2.71e-06	2.36e-05	Zero-Inflated Beta Regression	0.0834926	0.514646	0.162233	0.871151	0.013913	1	k__Bacteria;p__Actinobacteriota;c__Acidimicrobiia;o__Microtrichales;__;__
Unassigned89	6.26e-07	2.41e-07	5.89e-06	1.04e-06	1.41e-05	Zero-Inflated Beta Regression	0.0672619	1.11658	0.0602392	0.951976	0.00347826	1	k__Bacteria;p__Actinobacteriota;c__Acidimicrobiia;o__Microtrichales;f__Ilumatobacteraceae;__
Unassigned9	1.48e-06	1.01e-06	1.75e-05	1.98e-06	1.77e-05	Zero-Inflated Beta Regression	-0.0859871	0.649545	-0.132381	0.894707	0.0104348	1	k__Bacteria;p__Actinobacteriota;c__Actinobacteria;o__Euzebyales;f__Euzebyaceae;g__
Unassigned90	2.25e-07	4.82e-08	1.18e-06	4.16e-07	6.92e-06	Zero-Inflated Beta Regression	0.551969	3016.49	0.000182984	0.999854	0.0026087	1	k__Bacteria;p__Actinobacteriota;c__Acidimicrobiia;o__Microtrichales;f__Microtrichaceae;__
Unassigned91	3e-07	0	0	6.25e-07	9.93e-06	Zero-Inflated Beta Regression	9.18695	4600.89	0.00199678	0.998407	0.0026087	1	k__Bacteria;p__Actinobacteriota;c__Actinobacteria;o__Frankiales;f__Geodermatophilaceae;__
Unassigned92	1.05e-05	1.76e-05	0.000123913	2.92e-06	2.54e-05	Zero-Inflated Beta Regression	-0.148476	0.432331	-0.343431	0.731337	0.026087	1	k__Bacteria;p__Actinobacteriota;c__Actinobacteria;o__Micrococcales;f__Microbacteriaceae;__
Unassigned93	5.49e-05	8.03e-05	0.000366174	2.75e-05	0.000146844	Zero-Inflated Beta Regression	0.00961161	0.181501	0.0529562	0.957776	0.11913	1	k__Bacteria;p__Actinobacteriota;c__Actinobacteria;o__Micrococcales;f__Micrococcaceae;__
Unassigned94	1.5e-07	0	0	3.12e-07	5.47e-06	Zero-Inflated Beta Regression	9.83361	4600.89	0.00213733	0.998295	0.00173913	1	k__Bacteria;p__Actinobacteriota;c__Actinobacteria;o__Micromonosporales;f__Micromonosporaceae;__
Unassigned95	6.23e-06	4.48e-06	4.93e-05	8.12e-06	5.23e-05	Zero-Inflated Beta Regression	-0.0986304	0.454128	-0.217186	0.828102	0.02	1	k__Bacteria;p__Actinobacteriota;c__Actinobacteria;o__Propionibacteriales;f__Nocardioidaceae;__
Unassigned96	1.25e-07	4.82e-08	1.18e-06	2.08e-07	3.46e-06	Zero-Inflated Beta Regression	0.105914	1.21167	0.087412	0.930359	0.0026087	1	k__Bacteria;p__Actinobacteriota;c__Actinobacteria;o__Streptosporangiales;f__Thermomonosporaceae;__
Unassigned97	2.58e-06	2.46e-06	1.65e-05	2.71e-06	1.73e-05	Zero-Inflated Beta Regression	0.0170784	0.33261	0.0513468	0.959058	0.0304348	1	k__Bacteria;p__Actinobacteriota;c__Coriobacteriia;o__Coriobacteriales;__;__
Unassigned98	0.000147122	0.00018416	0.000263437	0.000107137	0.00019942	Zero-Inflated Beta Regression	-0.0605881	0.0795328	-0.7618	0.446336	0.542609	1	k__Bacteria;p__Actinobacteriota;c__Coriobacteriia;o__Coriobacteriales;f__Atopobiaceae;__
Unassigned99	8.76e-07	1.4e-06	1.83e-05	3.12e-07	4.23e-06	Zero-Inflated Beta Regression	-0.0322238	0.703974	-0.0457742	0.963498	0.00869565	1	k__Bacteria;p__Actinobacteriota;c__Coriobacteriia;o__Coriobacteriales;f__Coriobacteriales_Incertae_Sedis;__

## Sheet: Table S8.
Table S8. Comparative Analysis of Significant Spearman's Rank Correlation Pairs in Two Enterotypes: Shared Pairs and Their Changes
Taxa_1	Taxa_2	Correlation coefficients _E1	P Value_E1	FDR_E1	Correlation coefficients _E2	P value_E2	FDR_E2	Direction_Change	Strength_Change	Stability
g__Acetitomaculum	g__Shuttleworthia	-0.208392	2.84735e-07	1.02366e-06	0.131871	0.00190405	0.00363658	TRUE	TRUE	Direction Change
g__Butyrivibrio	g__Eubacterium_nodatum_group	-0.133021	0.00113348	0.00231621	0.0940304	0.0271676	0.0412734	TRUE	TRUE	Direction Change
g__Christensenellaceae_R.7_group	g__Anaerovibrio	-0.208441	2.82894e-07	1.02203e-06	0.16493	9.90569e-05	0.000233021	TRUE	TRUE	Direction Change
g__Christensenellaceae_R.7_group	g__Eubacterium_ruminantium_group	-0.0963382	0.0186501	0.0301648	0.214613	3.57565e-07	1.17402e-06	TRUE	TRUE	Direction Change
g__Christensenellaceae_R.7_group	g__Pseudobutyrivibrio	-0.100283	0.014315	0.0237617	0.22776	6.29249e-08	2.2775e-07	TRUE	TRUE	Direction Change
g__Christensenellaceae_R.7_group	g__Veillonellaceae_UCG.001	-0.181445	8.29658e-06	2.39841e-05	0.231977	3.52257e-08	1.33236e-07	TRUE	TRUE	Direction Change
g__Clostridia_UCG.014	g__Acetitomaculum	-0.104667	0.0105607	0.0180306	0.295998	1.26323e-12	7.64767e-12	TRUE	TRUE	Direction Change
g__Defluviitaleaceae_UCG.011	g__Veillonellaceae_UCG.001	-0.12498	0.00223757	0.00431625	0.180985	1.88635e-05	4.90063e-05	TRUE	TRUE	Direction Change
g__Desulfovibrio	Unassigned42	0.184373	5.88272e-06	1.73654e-05	-0.105449	0.0131826	0.0212608	TRUE	TRUE	Direction Change
g__Erysipelotrichaceae_UCG.009	Unassigned131	-0.102323	0.0124426	0.0208589	0.130495	0.00212542	0.00402333	TRUE	TRUE	Direction Change
g__Eubacterium_coprostanoligenes_group	g__Anaerovibrio	-0.206468	3.67963e-07	1.29343e-06	0.0982854	0.0209134	0.032532	TRUE	TRUE	Direction Change
g__Eubacterium_nodatum_group	g__Veillonellaceae_UCG.001	-0.0901161	0.0278159	0.0434328	0.0922701	0.0301916	0.0455246	TRUE	FALSE	Direction Change
g__Eubacterium_ruminantium_group	g__NK4A214_group	-0.0919045	0.0248507	0.0391067	0.115859	0.00642836	0.0112301	TRUE	TRUE	Direction Change
g__F082	g__Fibrobacter	-0.149621	0.000246664	0.000561952	0.162028	0.000131595	0.000302503	TRUE	TRUE	Direction Change
g__F082	g__Saccharofermentans	-0.127423	0.00182721	0.0035847	0.226596	7.37107e-08	2.64886e-07	TRUE	TRUE	Direction Change
g__Fibrobacter	g__Lachnospiraceae_ND3007_group	-0.0887332	0.0303128	0.0469011	0.139917	0.000980459	0.00194166	TRUE	TRUE	Direction Change
g__Oribacterium	g__Veillonellaceae_UCG.001	0.110136	0.00711724	0.0126395	-0.192374	5.3113e-06	1.47774e-05	TRUE	TRUE	Direction Change
g__Prevotellaceae_Ga6A1_group	g__Lachnospiraceae_XPB1014_group	-0.143378	0.000446219	0.000969699	0.10778	0.0112798	0.018479	TRUE	TRUE	Direction Change
g__Prevotellaceae_Ga6A1_group	Unassigned129	-0.103987	0.0110786	0.01877	0.171477	5.1283e-05	0.000126544	TRUE	TRUE	Direction Change
g__Prevotellaceae_Ga6A1_group	Unassigned37	-0.122059	0.00283801	0.00539076	0.222083	1.35007e-07	4.64463e-07	TRUE	TRUE	Direction Change
g__Prevotellaceae_UCG.001	g__Desulfovibrio	0.100173	0.0144231	0.0239052	-0.111964	0.00846632	0.014355	TRUE	TRUE	Direction Change
g__Prevotellaceae_UCG.001	g__NK4A214_group	-0.186783	4.41461e-06	1.33525e-05	0.145881	0.000585884	0.00120279	TRUE	TRUE	Direction Change
g__Prevotellaceae_UCG.001	g__Succiniclasticum	0.110406	0.00697663	0.0123998	-0.166117	8.80721e-05	0.000209132	TRUE	TRUE	Direction Change
g__Prevotellaceae_YAB2003_group	g__Eubacterium_ruminantium_group	0.0887974	0.0301928	0.0467808	-0.143546	0.000718419	0.00145561	TRUE	TRUE	Direction Change
g__probable_genus_10	Unassigned42	-0.10823	0.00818245	0.0143811	0.0964684	0.023412	0.0360294	TRUE	TRUE	Direction Change
g__Pseudobutyrivibrio	g__UCG.010	-0.11968	0.00343183	0.00643032	0.204622	1.24706e-06	3.76923e-06	TRUE	TRUE	Direction Change
g__RF39	g__Acetitomaculum	-0.161845	7.21651e-05	0.000180195	0.161829	0.000134157	0.000307341	TRUE	TRUE	Direction Change
g__RF39	g__Succiniclasticum	-0.141322	0.000539693	0.00115626	0.0972289	0.0223364	0.0345059	TRUE	TRUE	Direction Change
g__RF39	Unassigned131	-0.193166	2.02728e-06	6.41783e-06	0.153358	0.000298807	0.000644962	TRUE	TRUE	Direction Change
g__Rikenellaceae_RC9_gut_group	g__Eubacterium_ruminantium_group	-0.18164	8.11005e-06	2.35319e-05	0.105307	0.0133072	0.0214448	TRUE	TRUE	Direction Change
g__Rikenellaceae_RC9_gut_group	g__Saccharofermentans	-0.109098	0.00768049	0.0135961	0.200157	2.13699e-06	6.2347e-06	TRUE	TRUE	Direction Change
g__Ruminococcus_gauvreauii_group	g__probable_genus_10	-0.0887397	0.0303006	0.0469011	0.314052	4.22867e-14	3.06654e-13	TRUE	TRUE	Direction Change
g__Saccharofermentans	g__Dialister	0.170315	2.91819e-05	7.69943e-05	-0.0926157	0.0295761	0.0446967	TRUE	TRUE	Direction Change
g__Saccharofermentans	g__Pseudobutyrivibrio	-0.133308	0.00110554	0.0022717	0.147514	0.000507115	0.00104641	TRUE	TRUE	Direction Change
g__Saccharofermentans	g__Veillonellaceae_UCG.001	-0.362551	5.94151e-20	8.99772e-19	0.0974507	0.0220309	0.0341123	TRUE	TRUE	Direction Change
g__Saccharofermentans	Unassigned42	-0.100648	0.0139625	0.0232114	0.106808	0.0120418	0.0195619	TRUE	TRUE	Direction Change
g__UCG.004	g__Anaerovibrio	-0.145264	0.000373976	0.000828517	0.186603	1.01918e-05	2.72863e-05	TRUE	TRUE	Direction Change
g__UCG.004	g__Pseudobutyrivibrio	-0.117023	0.00422657	0.0077745	0.134364	0.001556	0.00301046	TRUE	TRUE	Direction Change
g__UCG.010	g__Veillonellaceae_UCG.001	-0.0888813	0.0300364	0.0465712	0.203854	1.3693e-06	4.11403e-06	TRUE	TRUE	Direction Change
g__Veillonellaceae_UCG.001	g__Candidatus_Saccharimonas	-0.0967586	0.0181391	0.0294677	0.170536	5.64597e-05	0.000138134	TRUE	TRUE	Direction Change
Unassigned42	g__UCG.010	-0.108282	0.00815141	0.0143379	0.170735	5.53254e-05	0.000135854	TRUE	TRUE	Direction Change
g__Acetitomaculum	g__Eubacterium_coprostanoligenes_group	0.154708	0.000149541	0.000353242	0.380899	1.67944e-20	2.35121e-19	FALSE	TRUE	Strength Change
g__Acetitomaculum	g__Ruminococcus	0.103534	0.0114361	0.0193165	0.336927	4.04674e-16	3.7423e-15	FALSE	TRUE	Strength Change
g__Acetitomaculum	g__Syntrophococcus	0.342485	7.62014e-18	8.86743e-17	0.54525	4.52199e-44	8.28758e-42	FALSE	TRUE	Strength Change
g__Anaerovibrio	g__Veillonellaceae_UCG.001	0.732658	2.43205e-101	2.68863e-98	0.475669	1.64082e-32	6.61577e-31	FALSE	TRUE	Strength Change
g__Bacteroidales_RF16_group	g__UCG.010	0.474088	9.98261e-35	5.8083e-33	0.265898	2.18644e-10	1.01798e-09	FALSE	TRUE	Strength Change
g__Bacteroidales_UCG.001	g__Moryella	0.145248	0.000374546	0.000828521	0.362105	1.51905e-18	1.81207e-17	FALSE	TRUE	Strength Change
g__Bacteroidales_UCG.001	g__Prevotellaceae_Ga6A1_group	0.18577	4.98317e-06	1.4909e-05	0.4376	3.16382e-27	9.37978e-26	FALSE	TRUE	Strength Change
g__Butyrivibrio	g__Clostridium_methylpentosum_group	0.239495	3.20146e-09	1.49334e-08	0.516745	5.19548e-39	4.98766e-37	FALSE	TRUE	Strength Change
g__Butyrivibrio	g__Lachnospiraceae_ND3007_group	0.161017	7.86509e-05	0.00019539	0.427735	5.81159e-26	1.5416e-24	FALSE	TRUE	Strength Change
g__Butyrivibrio	Unassigned133	0.124034	0.00241796	0.0046367	0.331693	1.21389e-15	1.07334e-14	FALSE	TRUE	Strength Change
g__Christensenellaceae_R.7_group	g__Butyrivibrio	0.155442	0.000138941	0.000329965	0.395205	4.4494e-22	7.53781e-21	FALSE	TRUE	Strength Change
g__Christensenellaceae_R.7_group	g__Saccharofermentans	0.236351	5.1915e-09	2.36668e-08	0.442028	8.30081e-28	2.57453e-26	FALSE	TRUE	Strength Change
g__Christensenellaceae_R.7_group	g__Succiniclasticum	-0.368656	1.26525e-20	2.04195e-19	-0.0957933	0.024404	0.0373281	FALSE	TRUE	Strength Change
g__Christensenellaceae_R.7_group	Unassigned131	0.207663	3.13865e-07	1.11928e-06	0.424379	1.5309e-25	3.85786e-24	FALSE	TRUE	Strength Change
g__Christensenellaceae_R.7_group	Unassigned133	0.273053	1.19051e-11	7.67413e-11	0.506446	2.68578e-37	1.86708e-35	FALSE	TRUE	Strength Change
g__Clostridia_UCG.014	g__Syntrophococcus	0.293146	2.82231e-13	2.14437e-12	0.499678	3.33949e-36	2.04013e-34	FALSE	TRUE	Strength Change
g__Clostridia_vadinBB60_group	g__Succiniclasticum	-0.336463	3.05863e-17	3.3939e-16	-0.0960014	0.0240943	0.0369104	FALSE	TRUE	Strength Change
g__Clostridium_methylpentosum_group	Unassigned133	0.153614	0.000166753	0.000391392	0.439871	1.5967e-27	4.80439e-26	FALSE	TRUE	Strength Change
g__Defluviitaleaceae_UCG.011	g__Ruminococcus	0.0983737	0.0162881	0.0267754	0.303067	3.4351e-13	2.19846e-12	FALSE	TRUE	Strength Change
g__Desulfovibrio	g__Anaerovibrio	0.521013	8.82398e-43	9.75491e-41	0.0934499	0.0281346	0.0426503	FALSE	TRUE	Strength Change
g__Desulfovibrio	g__Pseudobutyrivibrio	0.580249	6.30596e-55	1.39425e-52	0.303206	3.347e-13	2.1489e-12	FALSE	TRUE	Strength Change
g__Desulfovibrio	g__Selenomonas	0.384294	2.06424e-22	4.03898e-21	0.124272	0.00345047	0.00630657	FALSE	TRUE	Strength Change
g__Desulfovibrio	g__Veillonellaceae_UCG.001	0.502614	1.79128e-39	1.46686e-37	0.160876	0.000147107	0.000334349	FALSE	TRUE	Strength Change
g__F082	g__UCG.004	0.0929896	0.0231881	0.0367782	0.307022	1.63208e-13	1.08949e-12	FALSE	TRUE	Strength Change
g__F082	Unassigned131	0.174414	1.85293e-05	5.05782e-05	0.468653	1.73692e-31	6.60685e-30	FALSE	TRUE	Strength Change
g__Fibrobacter	g__Clostridia_UCG.014	-0.14357	0.000438341	0.000957679	-0.344321	8.2667e-17	8.12959e-16	FALSE	TRUE	Strength Change
g__Lachnospiraceae_ND3007_group	g__Anaerovibrio	0.159952	8.78128e-05	0.000216932	0.411578	5.58011e-24	1.18416e-22	FALSE	TRUE	Strength Change
g__Lachnospiraceae_ND3007_group	g__Clostridium_methylpentosum_group	0.18596	4.87156e-06	1.46147e-05	0.435704	5.57646e-27	1.60602e-25	FALSE	TRUE	Strength Change
g__Lachnospiraceae_ND3007_group	g__Lachnospiraceae_XPB1014_group	0.402245	1.38267e-24	3.32292e-23	0.648017	4.75218e-67	3.19347e-64	FALSE	TRUE	Strength Change
g__Lachnospiraceae_ND3007_group	g__Pseudobutyrivibrio	0.160967	7.90646e-05	0.000196197	0.382715	1.06966e-20	1.52938e-19	FALSE	TRUE	Strength Change
g__Lachnospiraceae_NK3A20_group	g__Ruminococcus_gauvreauii_group	0.345677	3.60286e-18	4.47524e-17	0.0960837	0.0239728	0.0367802	FALSE	TRUE	Strength Change
g__Lachnospiraceae_XPB1014_group	g__Veillonellaceae_UCG.001	0.432951	1.26296e-28	4.04695e-27	0.16637	8.58846e-05	0.000204661	FALSE	TRUE	Strength Change
g__Lachnospiraceae_XPB1014_group	Unassigned131	0.111237	0.00656019	0.0116975	0.329048	2.09829e-15	1.81552e-14	FALSE	TRUE	Strength Change
g__Moryella	Unassigned131	0.180104	9.69341e-06	2.76544e-05	0.405774	2.70891e-23	5.20111e-22	FALSE	TRUE	Strength Change
g__Muribaculaceae	g__Eubacterium_coprostanoligenes_group	0.104352	0.0107982	0.0183652	0.307091	1.61093e-13	1.07895e-12	FALSE	TRUE	Strength Change
g__Muribaculaceae	g__Prevotellaceae_UCG.003	0.342626	7.37342e-18	8.62573e-17	0.126955	0.00280714	0.00522548	FALSE	TRUE	Strength Change
g__Olsenella	g__Bacteroidales_RF16_group	-0.39423	1.34255e-23	2.85422e-22	-0.134247	0.00157087	0.00303631	FALSE	TRUE	Strength Change
g__Olsenella	g__Bacteroidales_UCG.001	-0.211459	1.88266e-07	6.91455e-07	-0.424439	1.5046e-25	3.83958e-24	FALSE	TRUE	Strength Change
g__Olsenella	g__Clostridia_UCG.014	0.19637	1.3582e-06	4.39726e-06	0.408456	1.3103e-23	2.61542e-22	FALSE	TRUE	Strength Change
g__Olsenella	g__Lachnospiraceae_NK3A20_group	0.376759	1.542e-21	2.84114e-20	0.166933	8.12023e-05	0.000194192	FALSE	TRUE	Strength Change
g__Prevotella	g__Pseudobutyrivibrio	-0.088297	0.0311392	0.0479448	-0.394941	4.76574e-22	8.00644e-21	FALSE	TRUE	Strength Change
g__Prevotellaceae_Ga6A1_group	g__NK4A214_group	0.110499	0.006929	0.012335	0.378413	3.09991e-20	4.25131e-19	FALSE	TRUE	Strength Change
g__Prevotellaceae_Ga6A1_group	g__Prevotellaceae_UCG.003	0.203601	5.36705e-07	1.8455e-06	0.435059	6.75743e-27	1.91873e-25	FALSE	TRUE	Strength Change
g__Prevotellaceae_UCG.003	g__Moryella	0.117756	0.0039923	0.00739278	0.370601	2.05597e-19	2.65695e-18	FALSE	TRUE	Strength Change
g__probable_genus_10	g__Clostridium_methylpentosum_group	0.284812	1.38229e-12	9.82716e-12	0.605052	2.02535e-56	5.83301e-54	FALSE	TRUE	Strength Change
g__probable_genus_10	g__Eubacterium_coprostanoligenes_group	-0.313474	4.68266e-15	4.296e-14	-0.106927	0.0119464	0.0194382	FALSE	TRUE	Strength Change
g__Pseudobutyrivibrio	g__Anaerovibrio	0.669112	1.29382e-78	9.53546e-76	0.443378	5.49895e-28	1.75966e-26	FALSE	TRUE	Strength Change
g__Pseudobutyrivibrio	g__Succiniclasticum	0.442171	6.38505e-30	2.35289e-28	0.173097	4.34075e-05	0.000108036	FALSE	TRUE	Strength Change
g__Pseudobutyrivibrio	g__Veillonellaceae_UCG.001	0.535344	1.68135e-45	1.95656e-43	0.290793	3.22103e-12	1.83954e-11	FALSE	TRUE	Strength Change
g__Pseudobutyrivibrio	Unassigned131	0.131224	0.00132384	0.00267063	0.429024	3.99373e-26	1.10293e-24	FALSE	TRUE	Strength Change
g__RF39	g__Anaerovibrio	-0.42158	4.42546e-27	1.26726e-25	-0.18675	1.00263e-05	2.69149e-05	FALSE	TRUE	Strength Change
g__Ruminococcus_gauvreauii_group	Unassigned133	0.248318	7.94519e-10	4.02909e-09	0.49346	3.22045e-35	1.80345e-33	FALSE	TRUE	Strength Change
g__Saccharofermentans	g__UCG.010	0.17279	2.2211e-05	5.95254e-05	0.405212	3.15232e-23	5.99535e-22	FALSE	TRUE	Strength Change
g__Saccharofermentans	Unassigned131	0.095452	0.0197685	0.0318573	0.323112	7.02832e-15	5.75979e-14	FALSE	TRUE	Strength Change
g__Shuttleworthia	g__Veillonellaceae_UCG.001	-0.421628	4.36177e-27	1.26726e-25	-0.205397	1.13431e-06	3.45433e-06	FALSE	TRUE	Strength Change
g__Succiniclasticum	g__Anaerovibrio	0.5402	1.87905e-46	2.59661e-44	0.152691	0.000317701	0.00068282	FALSE	TRUE	Strength Change
g__Succiniclasticum	g__Selenomonas	0.393169	1.80586e-23	3.76675e-22	0.182091	1.67365e-05	4.39332e-05	FALSE	TRUE	Strength Change
g__Succiniclasticum	g__Veillonellaceae_UCG.001	0.613825	5.41748e-63	1.99634e-60	0.383486	8.82571e-21	1.28005e-19	FALSE	TRUE	Strength Change
g__UCG.004	g__Lachnospiraceae_ND3007_group	0.209864	2.33646e-07	8.48262e-07	0.483736	1.01676e-33	4.76695e-32	FALSE	TRUE	Strength Change
Unassigned131	Unassigned133	0.180194	9.59347e-06	2.74046e-05	0.41113	6.31055e-24	1.32522e-22	FALSE	TRUE	Strength Change
Unassigned37	Unassigned131	0.091869	0.0249069	0.0391672	0.298228	8.40892e-13	5.20012e-12	FALSE	TRUE	Strength Change
g__Acetitomaculum	g__Anaerovibrio	0.211496	1.87312e-07	6.89097e-07	0.108944	0.0104242	0.0173679	FALSE	FALSE	Stable
g__Acetitomaculum	g__Eubacterium_nodatum_group	0.156965	0.000119167	0.0002867	0.298889	7.44842e-13	4.62031e-12	FALSE	FALSE	Stable
g__Acetitomaculum	g__Lachnospiraceae_NK3A20_group	0.232474	9.33745e-09	4.11257e-08	0.229702	4.82401e-08	1.76501e-07	FALSE	FALSE	Stable
g__Acetitomaculum	g__Ruminococcus_gauvreauii_group	0.412725	6.43836e-26	1.63623e-24	0.53836	8.37472e-43	1.40695e-40	FALSE	FALSE	Stable
g__Acetitomaculum	g__Selenomonas	0.100954	0.0136739	0.0227829	0.116432	0.00616905	0.0108334	FALSE	FALSE	Stable
g__Acetitomaculum	g__Succiniclasticum	0.152156	0.00019259	0.00044588	0.203076	1.50482e-06	4.49439e-06	FALSE	FALSE	Stable
g__Acetitomaculum	g__Succinivibrio	-0.13306	0.00112961	0.00231257	-0.0996906	0.0191434	0.0298939	FALSE	FALSE	Stable
g__Acetitomaculum	g__UCG.002	-0.305145	2.61094e-14	2.2203e-13	-0.289122	4.33262e-12	2.45353e-11	FALSE	FALSE	Stable
g__Acetitomaculum	g__Veillonellaceae_UCG.001	0.262188	7.95468e-11	4.52128e-10	0.296732	1.10526e-12	6.75213e-12	FALSE	FALSE	Stable
g__Acetitomaculum	Unassigned133	0.312282	6.00871e-15	5.46719e-14	0.257494	8.26025e-10	3.72543e-09	FALSE	FALSE	Stable
g__Acetitomaculum	Unassigned135	0.120906	0.00311308	0.00585789	0.119076	0.00509002	0.00908899	FALSE	FALSE	Stable
g__Acetitomaculum	Unassigned42	0.223528	3.47808e-08	1.41102e-07	0.164989	9.84876e-05	0.000231952	FALSE	FALSE	Stable
g__Anaerovibrio	g__Candidatus_Saccharimonas	-0.284657	1.4229e-12	1.00192e-11	-0.25369	1.48441e-09	6.53399e-09	FALSE	FALSE	Stable
g__Anaerovibrio	g__Dialister	-0.334177	5.14338e-17	5.52039e-16	-0.321427	9.85954e-15	7.95073e-14	FALSE	FALSE	Stable
g__Anaerovibrio	g__Selenomonas	0.506527	3.68629e-40	3.26016e-38	0.613436	2.29106e-58	7.69797e-56	FALSE	FALSE	Stable
g__Anaerovibrio	g__Succinivibrio	0.141731	0.000519739	0.00112002	0.177725	2.67386e-05	6.80619e-05	FALSE	FALSE	Stable
g__Bacteroidales_RF16_group	g__Acetitomaculum	-0.277779	5.07215e-12	3.42952e-11	-0.095382	0.025026	0.0382505	FALSE	FALSE	Stable
g__Bacteroidales_RF16_group	g__Bacteroidales_UCG.001	0.214545	1.23373e-07	4.69497e-07	0.232613	3.22449e-08	1.22421e-07	FALSE	FALSE	Stable
g__Bacteroidales_RF16_group	g__Clostridium_methylpentosum_group	-0.102328	0.012438	0.0208589	-0.155676	0.000240962	0.000529749	FALSE	FALSE	Stable
g__Bacteroidales_RF16_group	g__Defluviitaleaceae_UCG.011	0.144563	0.00039947	0.000877959	0.13051	0.00212287	0.00402228	FALSE	FALSE	Stable
g__Bacteroidales_RF16_group	g__Desulfovibrio	0.130049	0.00146385	0.00293168	0.119092	0.00508392	0.00908616	FALSE	FALSE	Stable
g__Bacteroidales_RF16_group	g__Eubacterium_coprostanoligenes_group	0.0944944	0.0210423	0.0337135	0.116344	0.00620845	0.0108837	FALSE	FALSE	Stable
g__Bacteroidales_RF16_group	g__NK4A214_group	0.347575	2.29893e-18	2.92122e-17	0.339605	2.28763e-16	2.1652e-15	FALSE	FALSE	Stable
g__Bacteroidales_RF16_group	g__Oribacterium	-0.272905	1.2223e-11	7.85613e-11	-0.176891	2.92037e-05	7.39632e-05	FALSE	FALSE	Stable
g__Bacteroidales_RF16_group	g__Prevotellaceae_Ga6A1_group	0.308236	1.38871e-14	1.21843e-13	0.354654	8.36076e-18	9.16049e-17	FALSE	FALSE	Stable
g__Bacteroidales_RF16_group	g__Prevotellaceae_UCG.003	0.44924	6.08273e-31	2.58633e-29	0.51129	4.27025e-38	3.74297e-36	FALSE	FALSE	Stable
g__Bacteroidales_RF16_group	g__Prevotellaceae_UCG.004	0.266432	3.82642e-11	2.25606e-10	0.235605	2.11922e-08	8.24778e-08	FALSE	FALSE	Stable
g__Bacteroidales_RF16_group	g__Prevotellaceae_YAB2003_group	0.275535	7.62161e-12	5.07571e-11	0.141691	0.000842923	0.00168752	FALSE	FALSE	Stable
g__Bacteroidales_RF16_group	g__Rikenellaceae_RC9_gut_group	0.331239	9.96519e-17	1.03442e-15	0.136112	0.00134791	0.00262296	FALSE	FALSE	Stable
g__Bacteroidales_RF16_group	g__Ruminococcus_gauvreauii_group	-0.273616	1.07638e-11	6.97908e-11	-0.220766	1.60706e-07	5.47271e-07	FALSE	FALSE	Stable
g__Bacteroidales_RF16_group	g__Succinivibrio	0.228449	1.6986e-08	7.2223e-08	0.0995194	0.0193517	0.0301959	FALSE	FALSE	Stable
g__Bacteroidales_RF16_group	g__Syntrophococcus	-0.261802	8.49578e-11	4.81645e-10	-0.227556	6.46944e-08	2.33317e-07	FALSE	FALSE	Stable
g__Bacteroidales_RF16_group	g__Treponema	-0.181842	7.92125e-06	2.30446e-05	-0.0948958	0.0257789	0.0393416	FALSE	FALSE	Stable
g__Bacteroidales_RF16_group	g__UCG.002	0.484848	1.82503e-36	1.18681e-34	0.358299	3.65021e-18	4.20504e-17	FALSE	FALSE	Stable
g__Bacteroidales_RF16_group	Unassigned43	0.197127	1.23431e-06	4.01955e-06	0.344627	7.73416e-17	7.64317e-16	FALSE	FALSE	Stable
g__Bacteroidales_UCG.001	g__Anaerovibrio	0.304112	3.21848e-14	2.69548e-13	0.248818	3.1022e-09	1.31664e-08	FALSE	FALSE	Stable
g__Bacteroidales_UCG.001	g__Candidatus_Saccharimonas	-0.201735	6.84209e-07	2.31667e-06	-0.182346	1.62785e-05	4.27867e-05	FALSE	FALSE	Stable
g__Bacteroidales_UCG.001	g__Clostridia_UCG.014	-0.352766	6.61893e-19	8.92344e-18	-0.338266	3.0447e-16	2.85494e-15	FALSE	FALSE	Stable
g__Bacteroidales_UCG.001	g__Dialister	-0.197686	1.14986e-06	3.76645e-06	-0.268218	1.5022e-10	7.15941e-10	FALSE	FALSE	Stable
g__Bacteroidales_UCG.001	g__F082	0.228287	1.73967e-08	7.3545e-08	0.211496	5.31467e-07	1.70611e-06	FALSE	FALSE	Stable
g__Bacteroidales_UCG.001	g__Lachnospiraceae_ND3007_group	0.264135	5.69544e-11	3.28789e-10	0.420275	4.93138e-25	1.18353e-23	FALSE	FALSE	Stable
g__Bacteroidales_UCG.001	g__Lachnospiraceae_XPB1014_group	0.460849	1.13362e-32	5.82892e-31	0.563269	1.57504e-47	3.17528e-45	FALSE	FALSE	Stable
g__Bacteroidales_UCG.001	g__NK4A214_group	0.132894	0.00114609	0.00233979	0.263673	3.12248e-10	1.44379e-09	FALSE	FALSE	Stable
g__Bacteroidales_UCG.001	g__Prevotellaceae_UCG.001	0.150382	0.00022911	0.000524392	0.265935	2.17326e-10	1.01419e-09	FALSE	FALSE	Stable
g__Bacteroidales_UCG.001	g__Prevotellaceae_UCG.003	0.416883	1.84991e-26	4.98799e-25	0.516823	5.03964e-39	4.98766e-37	FALSE	FALSE	Stable
g__Bacteroidales_UCG.001	g__Prevotellaceae_YAB2003_group	-0.131644	0.00127693	0.00258071	-0.0914657	0.0316667	0.0474295	FALSE	FALSE	Stable
g__Bacteroidales_UCG.001	g__Pseudobutyrivibrio	0.191785	2.40434e-06	7.55113e-06	0.230585	4.27142e-08	1.58294e-07	FALSE	FALSE	Stable
g__Bacteroidales_UCG.001	g__RF39	-0.333667	5.77156e-17	6.16469e-16	-0.212694	4.56678e-07	1.48016e-06	FALSE	FALSE	Stable
g__Bacteroidales_UCG.001	g__Rikenellaceae_RC9_gut_group	0.155964	0.000131841	0.000314455	0.139564	0.00101012	0.00199648	FALSE	FALSE	Stable
g__Bacteroidales_UCG.001	g__Ruminococcus	-0.120772	0.00314651	0.00591575	-0.175532	3.36935e-05	8.48015e-05	FALSE	FALSE	Stable
g__Bacteroidales_UCG.001	g__Ruminococcus_gauvreauii_group	-0.133267	0.00110948	0.00227768	-0.214086	3.82483e-07	1.25176e-06	FALSE	FALSE	Stable
g__Bacteroidales_UCG.001	g__Shuttleworthia	-0.351291	9.45058e-19	1.24376e-17	-0.406059	2.50899e-23	4.9108e-22	FALSE	FALSE	Stable
g__Bacteroidales_UCG.001	g__Syntrophococcus	-0.233134	8.45576e-09	3.76929e-08	-0.351002	1.8975e-17	2.0028e-16	FALSE	FALSE	Stable
g__Bacteroidales_UCG.001	g__UCG.002	0.212839	1.55978e-07	5.82546e-07	0.300025	6.04252e-13	3.79493e-12	FALSE	FALSE	Stable
g__Bacteroidales_UCG.001	g__UCG.004	0.119161	0.00357537	0.00666539	0.239899	1.14894e-08	4.60491e-08	FALSE	FALSE	Stable
g__Bacteroidales_UCG.001	g__Veillonellaceae_UCG.001	0.26866	2.59241e-11	1.58337e-10	0.128311	0.00252534	0.00473589	FALSE	FALSE	Stable
g__Bacteroidales_UCG.001	Unassigned104	0.202672	6.05846e-07	2.06717e-06	0.237305	1.66544e-08	6.55768e-08	FALSE	FALSE	Stable
g__Bacteroidales_UCG.001	Unassigned135	0.209883	2.33032e-07	8.47424e-07	0.14871	0.000455793	0.000948276	FALSE	FALSE	Stable
g__Bacteroidales_UCG.001	Unassigned37	0.179698	1.0159e-05	2.89453e-05	0.354667	8.33505e-18	9.16049e-17	FALSE	FALSE	Stable
g__Bacteroidales_UCG.001	Unassigned42	0.198599	1.02388e-06	3.39401e-06	0.199736	2.24687e-06	6.52693e-06	FALSE	FALSE	Stable
g__Bacteroidales_UCG.001	Unassigned43	0.147944	0.000289903	0.000654724	0.248181	3.41221e-09	1.43913e-08	FALSE	FALSE	Stable
g__Butyrivibrio	g__Anaerovibrio	0.369706	9.66356e-21	1.60648e-19	0.419337	6.42717e-25	1.50665e-23	FALSE	FALSE	Stable
g__Butyrivibrio	g__Candidatus_Saccharimonas	-0.141922	0.000510703	0.0011027	-0.232763	3.15787e-08	1.20204e-07	FALSE	FALSE	Stable
g__Butyrivibrio	g__Dialister	-0.3345	4.78039e-17	5.18109e-16	-0.418409	8.3493e-25	1.91275e-23	FALSE	FALSE	Stable
g__Butyrivibrio	g__Eubacterium_coprostanoligenes_group	-0.26795	2.93622e-11	1.76893e-10	-0.100511	0.018171	0.028508	FALSE	FALSE	Stable
g__Butyrivibrio	g__Eubacterium_ruminantium_group	0.190751	2.72951e-06	8.48798e-06	0.125069	0.00324661	0.00597187	FALSE	FALSE	Stable
g__Butyrivibrio	g__Lachnospiraceae_XPB1014_group	0.293406	2.68356e-13	2.06019e-12	0.370917	1.90635e-19	2.47949e-18	FALSE	FALSE	Stable
g__Butyrivibrio	g__Moryella	0.17801	1.23336e-05	3.465e-05	0.345317	6.65302e-17	6.60713e-16	FALSE	FALSE	Stable
g__Butyrivibrio	g__probable_genus_10	0.393362	1.71117e-23	3.60323e-22	0.582136	2.19656e-51	4.9203e-49	FALSE	FALSE	Stable
g__Butyrivibrio	g__Pseudobutyrivibrio	0.660951	4.24339e-76	2.34553e-73	0.719507	3.87585e-89	7.81371e-86	FALSE	FALSE	Stable
g__Butyrivibrio	g__Ruminococcus	-0.0876824	0.0323362	0.0495806	-0.122195	0.00403765	0.00730036	FALSE	FALSE	Stable
g__Butyrivibrio	g__Selenomonas	0.348779	1.72579e-18	2.23141e-17	0.245908	4.78225e-09	1.98784e-08	FALSE	FALSE	Stable
g__Butyrivibrio	g__Succinivibrio	0.275339	7.89534e-12	5.24222e-11	0.257912	7.73969e-10	3.49848e-09	FALSE	FALSE	Stable
g__Butyrivibrio	g__Syntrophococcus	-0.206258	3.78315e-07	1.3235e-06	-0.250124	2.54991e-09	1.09833e-08	FALSE	FALSE	Stable
g__Butyrivibrio	g__UCG.010	0.126463	0.00197935	0.00384904	0.310754	8.00499e-14	5.66248e-13	FALSE	FALSE	Stable
g__Butyrivibrio	g__Veillonellaceae_UCG.001	0.24334	1.75598e-09	8.51419e-09	0.17473	3.66383e-05	9.19835e-05	FALSE	FALSE	Stable
g__Butyrivibrio	Unassigned135	0.217781	7.86818e-08	3.07359e-07	0.223165	1.16909e-07	4.09182e-07	FALSE	FALSE	Stable
g__Butyrivibrio	Unassigned42	0.188887	3.42543e-06	1.04898e-05	0.249415	2.83686e-09	1.21168e-08	FALSE	FALSE	Stable
g__Christensenellaceae_R.7_group	g__Candidatus_Saccharimonas	0.14886	0.000265482	0.0006008	0.151274	0.000361609	0.000768991	FALSE	FALSE	Stable
g__Christensenellaceae_R.7_group	g__Clostridium_methylpentosum_group	0.201019	7.50577e-07	2.51443e-06	0.366458	5.49299e-19	6.83572e-18	FALSE	FALSE	Stable
g__Christensenellaceae_R.7_group	g__Defluviitaleaceae_UCG.011	0.366836	2.01343e-20	3.135e-19	0.4168	1.311e-24	2.96964e-23	FALSE	FALSE	Stable
g__Christensenellaceae_R.7_group	g__Dialister	-0.186017	4.83822e-06	1.45344e-05	-0.376063	5.50689e-20	7.35225e-19	FALSE	FALSE	Stable
g__Christensenellaceae_R.7_group	g__Eubacterium_nodatum_group	0.236973	4.72093e-09	2.16545e-08	0.309933	9.37126e-14	6.53718e-13	FALSE	FALSE	Stable
g__Christensenellaceae_R.7_group	g__Lachnospiraceae_ND3007_group	0.291074	4.20964e-13	3.14443e-12	0.320777	1.1228e-14	9.01819e-14	FALSE	FALSE	Stable
g__Christensenellaceae_R.7_group	g__Lachnospiraceae_NK3A20_group	-0.390336	3.96222e-23	7.96407e-22	-0.202185	1.67577e-06	4.96087e-06	FALSE	FALSE	Stable
g__Christensenellaceae_R.7_group	g__Moryella	0.157174	0.000116664	0.000280986	0.294066	1.79198e-12	1.05632e-11	FALSE	FALSE	Stable
g__Christensenellaceae_R.7_group	g__NK4A214_group	0.361677	7.39347e-20	1.09711e-18	0.226327	7.64401e-08	2.73233e-07	FALSE	FALSE	Stable
g__Christensenellaceae_R.7_group	g__Oribacterium	-0.306684	1.90828e-14	1.64171e-13	-0.335183	5.84921e-16	5.36e-15	FALSE	FALSE	Stable
g__Christensenellaceae_R.7_group	g__probable_genus_10	0.395036	1.07134e-23	2.32229e-22	0.503087	9.44849e-37	6.14457e-35	FALSE	FALSE	Stable
g__Christensenellaceae_R.7_group	g__UCG.010	0.408916	1.988e-25	4.93872e-24	0.474715	2.26866e-32	8.96787e-31	FALSE	FALSE	Stable
g__Clostridia_UCG.014	g__Anaerovibrio	-0.450934	3.43349e-31	1.48852e-29	-0.320084	1.28911e-14	1.01158e-13	FALSE	FALSE	Stable
g__Clostridia_UCG.014	g__Butyrivibrio	-0.227188	2.04412e-08	8.55973e-08	-0.370067	2.33566e-19	2.99917e-18	FALSE	FALSE	Stable
g__Clostridia_UCG.014	g__Candidatus_Saccharimonas	0.413655	4.87828e-26	1.26893e-24	0.529093	3.82342e-41	5.13867e-39	FALSE	FALSE	Stable
g__Clostridia_UCG.014	g__Clostridium_methylpentosum_group	-0.24895	7.17546e-10	3.66396e-09	-0.34298	1.10609e-16	1.06693e-15	FALSE	FALSE	Stable
g__Clostridia_UCG.014	g__Defluviitaleaceae_UCG.011	0.355301	3.57311e-19	4.96864e-18	0.324431	5.3858e-15	4.48668e-14	FALSE	FALSE	Stable
g__Clostridia_UCG.014	g__Dialister	0.438102	2.41076e-29	8.46062e-28	0.490774	8.45012e-35	4.60417e-33	FALSE	FALSE	Stable
g__Clostridia_UCG.014	g__Eubacterium_coprostanoligenes_group	0.421543	4.47682e-27	1.26726e-25	0.403508	4.97912e-23	9.20909e-22	FALSE	FALSE	Stable
g__Clostridia_UCG.014	g__Eubacterium_nodatum_group	0.199016	9.70749e-07	3.22756e-06	0.209282	7.01669e-07	2.21026e-06	FALSE	FALSE	Stable
g__Clostridia_UCG.014	g__Eubacterium_ruminantium_group	0.15541	0.000139397	0.00033034	0.19381	4.50191e-06	1.26229e-05	FALSE	FALSE	Stable
g__Clostridia_UCG.014	g__Lachnospiraceae_ND3007_group	-0.367285	1.79594e-20	2.8363e-19	-0.440632	1.26811e-27	3.87349e-26	FALSE	FALSE	Stable
g__Clostridia_UCG.014	g__Lachnospiraceae_XPB1014_group	-0.446961	1.30579e-30	5.3465e-29	-0.442461	7.27491e-28	2.2916e-26	FALSE	FALSE	Stable
g__Clostridia_UCG.014	g__Moryella	-0.198294	1.06434e-06	3.51234e-06	-0.27695	3.54226e-11	1.84051e-10	FALSE	FALSE	Stable
g__Clostridia_UCG.014	g__NK4A214_group	0.172622	2.26279e-05	6.05695e-05	0.184262	1.32028e-05	3.4976e-05	FALSE	FALSE	Stable
g__Clostridia_UCG.014	g__Pseudobutyrivibrio	-0.435528	5.53482e-29	1.82649e-27	-0.467555	2.49998e-31	9.33327e-30	FALSE	FALSE	Stable
g__Clostridia_UCG.014	g__Ruminococcus	0.354626	4.21265e-19	5.7852e-18	0.454565	1.68622e-29	5.76172e-28	FALSE	FALSE	Stable
g__Clostridia_UCG.014	g__Ruminococcus_gauvreauii_group	0.125392	0.00216302	0.00418412	0.178063	2.57956e-05	6.59111e-05	FALSE	FALSE	Stable
g__Clostridia_UCG.014	g__Shuttleworthia	0.547387	6.8648e-48	1.08415e-45	0.48214	1.77316e-33	8.12431e-32	FALSE	FALSE	Stable
g__Clostridia_UCG.014	g__Treponema	-0.136695	0.000820277	0.00172399	-0.191412	5.92894e-06	1.63512e-05	FALSE	FALSE	Stable
g__Clostridia_UCG.014	Unassigned131	-0.20536	4.2603e-07	1.48106e-06	-0.225713	8.30544e-08	2.95304e-07	FALSE	FALSE	Stable
g__Clostridia_UCG.014	Unassigned135	-0.214069	1.31737e-07	4.98751e-07	-0.109231	0.0102222	0.0170609	FALSE	FALSE	Stable
g__Clostridia_UCG.014	Unassigned42	-0.312553	5.6781e-15	5.18772e-14	-0.123353	0.00369994	0.00673809	FALSE	FALSE	Stable
g__Clostridia_vadinBB60_group	g__Acetitomaculum	-0.395194	1.02471e-23	2.24321e-22	-0.305209	2.2988e-13	1.51947e-12	FALSE	FALSE	Stable
g__Clostridia_vadinBB60_group	g__Lachnospiraceae_NK3A20_group	-0.246047	1.14331e-09	5.64253e-09	-0.106675	0.0121494	0.0197049	FALSE	FALSE	Stable
g__Clostridia_vadinBB60_group	g__probable_genus_10	0.267901	2.9615e-11	1.77932e-10	0.320264	1.24367e-14	9.90506e-14	FALSE	FALSE	Stable
g__Clostridia_vadinBB60_group	g__Shuttleworthia	0.388574	6.43549e-23	1.28188e-21	0.266338	2.03682e-10	9.54935e-10	FALSE	FALSE	Stable
g__Clostridia_vadinBB60_group	g__Succinivibrio	0.228688	1.63987e-08	6.98604e-08	0.244136	6.20848e-09	2.56482e-08	FALSE	FALSE	Stable
g__Clostridia_vadinBB60_group	g__Syntrophococcus	-0.235286	6.10646e-09	2.76102e-08	-0.163403	0.000115096	0.000267319	FALSE	FALSE	Stable
g__Clostridia_vadinBB60_group	g__Treponema	0.193537	1.93592e-06	6.14989e-06	0.128055	0.00257647	0.00482281	FALSE	FALSE	Stable
g__Clostridia_vadinBB60_group	g__UCG.002	0.453248	1.56471e-31	6.91915e-30	0.373237	1.09226e-19	1.43922e-18	FALSE	FALSE	Stable
g__Clostridia_vadinBB60_group	g__UCG.010	0.376988	1.45177e-21	2.72022e-20	0.231839	3.59053e-08	1.35328e-07	FALSE	FALSE	Stable
g__Clostridia_vadinBB60_group	g__Veillonellaceae_UCG.001	-0.479249	1.49046e-35	9.15393e-34	-0.310707	8.07648e-14	5.67323e-13	FALSE	FALSE	Stable
g__Clostridia_vadinBB60_group	Unassigned129	-0.161272	7.65946e-05	0.000190496	-0.20271	1.5728e-06	4.67664e-06	FALSE	FALSE	Stable
g__Clostridium_methylpentosum_group	g__Anaerovibrio	0.222115	4.25962e-08	1.71862e-07	0.30018	5.87192e-13	3.69931e-12	FALSE	FALSE	Stable
g__Clostridium_methylpentosum_group	g__Candidatus_Saccharimonas	-0.159076	9.6095e-05	0.00023555	-0.164454	0.000103815	0.000243348	FALSE	FALSE	Stable
g__Clostridium_methylpentosum_group	g__Dialister	-0.169553	3.17146e-05	8.32792e-05	-0.359379	2.8499e-18	3.35988e-17	FALSE	FALSE	Stable
g__Clostridium_methylpentosum_group	g__NK4A214_group	-0.199818	8.76081e-07	2.926e-06	-0.246002	4.71683e-09	1.9647e-08	FALSE	FALSE	Stable
g__Clostridium_methylpentosum_group	g__Ruminococcus	-0.0964632	0.0184969	0.029939	-0.155344	0.000248556	0.000544662	FALSE	FALSE	Stable
g__Clostridium_methylpentosum_group	g__Succinivibrio	0.0993828	0.0152175	0.0251276	0.138871	0.00107096	0.00211257	FALSE	FALSE	Stable
g__Clostridium_methylpentosum_group	g__Veillonellaceae_UCG.001	0.156735	0.000121974	0.000292181	0.169115	6.52138e-05	0.000158781	FALSE	FALSE	Stable
g__Clostridium_methylpentosum_group	Unassigned131	0.174133	1.91218e-05	5.20668e-05	0.362619	1.34825e-18	1.62759e-17	FALSE	FALSE	Stable
g__Clostridium_methylpentosum_group	Unassigned135	0.22077	5.16038e-08	2.06696e-07	0.184165	1.33433e-05	3.52192e-05	FALSE	FALSE	Stable
g__Clostridium_methylpentosum_group	Unassigned42	0.128282	0.00170009	0.00335916	0.266289	2.05273e-10	9.60166e-10	FALSE	FALSE	Stable
g__Defluviitaleaceae_UCG.011	g__Acetitomaculum	0.119196	0.00356569	0.00665781	0.269252	1.26939e-10	6.12222e-10	FALSE	FALSE	Stable
g__Defluviitaleaceae_UCG.011	g__Candidatus_Saccharimonas	0.197409	1.19105e-06	3.89559e-06	0.29657	1.13823e-12	6.91164e-12	FALSE	FALSE	Stable
g__Defluviitaleaceae_UCG.011	g__Eubacterium_coprostanoligenes_group	0.331894	8.60426e-17	9.05905e-16	0.420512	4.61041e-25	1.11983e-23	FALSE	FALSE	Stable
g__Defluviitaleaceae_UCG.011	g__Eubacterium_nodatum_group	0.258898	1.39023e-10	7.68448e-10	0.286843	6.47185e-12	3.59428e-11	FALSE	FALSE	Stable
g__Defluviitaleaceae_UCG.011	g__Lachnospiraceae_ND3007_group	0.0894484	0.0289984	0.0450882	0.109339	0.0101471	0.0169623	FALSE	FALSE	Stable
g__Defluviitaleaceae_UCG.011	g__Moryella	0.325752	3.36377e-16	3.35013e-15	0.317081	2.33666e-14	1.75773e-13	FALSE	FALSE	Stable
g__Defluviitaleaceae_UCG.011	g__NK4A214_group	0.444847	2.63857e-30	1.04177e-28	0.469932	1.13435e-31	4.39779e-30	FALSE	FALSE	Stable
g__Defluviitaleaceae_UCG.011	g__Ruminococcus_gauvreauii_group	0.154135	0.000158336	0.000372426	0.231582	3.7211e-08	1.38921e-07	FALSE	FALSE	Stable
g__Defluviitaleaceae_UCG.011	g__UCG.010	0.334656	4.61413e-17	5.02554e-16	0.349723	2.52153e-17	2.59357e-16	FALSE	FALSE	Stable
g__Defluviitaleaceae_UCG.011	Unassigned129	0.217169	8.57062e-08	3.34131e-07	0.231606	3.70865e-08	1.38713e-07	FALSE	FALSE	Stable
g__Defluviitaleaceae_UCG.011	Unassigned131	0.153091	0.000175619	0.000410026	0.251178	2.17511e-09	9.4099e-09	FALSE	FALSE	Stable
g__Defluviitaleaceae_UCG.011	Unassigned133	0.25011	5.94721e-10	3.07946e-09	0.329655	1.85144e-15	1.62283e-14	FALSE	FALSE	Stable
g__Defluviitaleaceae_UCG.011	Unassigned43	0.247915	8.47745e-10	4.28916e-09	0.181783	1.73038e-05	4.51288e-05	FALSE	FALSE	Stable
g__Desulfovibrio	g__Acetitomaculum	0.155537	0.000137624	0.000327189	0.105233	0.0133726	0.0215328	FALSE	FALSE	Stable
g__Desulfovibrio	g__Christensenellaceae_R.7_group	-0.302149	4.77967e-14	3.92856e-13	-0.331794	1.18866e-15	1.05565e-14	FALSE	FALSE	Stable
g__Desulfovibrio	g__Clostridia_vadinBB60_group	-0.239815	3.04639e-09	1.42703e-08	-0.149924	0.000408654	0.000859966	FALSE	FALSE	Stable
g__Desulfovibrio	g__Defluviitaleaceae_UCG.011	-0.136741	0.000816891	0.0017185	-0.108667	0.0106227	0.0176259	FALSE	FALSE	Stable
g__Desulfovibrio	g__Eubacterium_nodatum_group	-0.136473	0.000836663	0.00175509	-0.136396	0.00131663	0.00256704	FALSE	FALSE	Stable
g__Desulfovibrio	g__Eubacterium_ruminantium_group	0.208076	2.97018e-07	1.06091e-06	0.101777	0.0167565	0.0265366	FALSE	FALSE	Stable
g__Desulfovibrio	g__Lachnospiraceae_ND3007_group	-0.143729	0.000431864	0.000944463	-0.130423	0.0021376	0.00404259	FALSE	FALSE	Stable
g__Desulfovibrio	g__Lachnospiraceae_NK3A20_group	0.24789	8.51192e-10	4.29677e-09	0.252884	1.67872e-09	7.31363e-09	FALSE	FALSE	Stable
g__Desulfovibrio	g__NK4A214_group	-0.205683	4.08226e-07	1.42144e-06	-0.103291	0.0151911	0.024248	FALSE	FALSE	Stable
g__Desulfovibrio	g__Oribacterium	0.264157	5.67346e-11	3.28378e-10	0.226185	7.79273e-08	2.7778e-07	FALSE	FALSE	Stable
g__Desulfovibrio	g__RF39	-0.0909894	0.026332	0.0412323	-0.123474	0.00366626	0.0066828	FALSE	FALSE	Stable
g__Desulfovibrio	g__Ruminococcus	0.198236	1.07222e-06	3.52779e-06	0.273079	6.76436e-11	3.37548e-10	FALSE	FALSE	Stable
g__Desulfovibrio	g__Saccharofermentans	-0.230816	1.19629e-08	5.17613e-08	-0.18072	1.94106e-05	5.02979e-05	FALSE	FALSE	Stable
g__Desulfovibrio	g__Succiniclasticum	0.590663	2.50597e-57	6.92586e-55	0.413815	3.00952e-24	6.52387e-23	FALSE	FALSE	Stable
g__Desulfovibrio	g__Succinivibrio	0.231675	1.05241e-08	4.57145e-08	0.246112	4.64067e-09	1.93698e-08	FALSE	FALSE	Stable
g__Desulfovibrio	g__Syntrophococcus	0.108379	0.00809396	0.0142596	0.108605	0.0106672	0.0176706	FALSE	FALSE	Stable
g__Desulfovibrio	g__Treponema	-0.168654	3.49729e-05	9.11488e-05	-0.159363	0.000170082	0.00038056	FALSE	FALSE	Stable
g__Desulfovibrio	g__UCG.004	-0.184708	5.65388e-06	1.6757e-05	-0.196278	3.37941e-06	9.55524e-06	FALSE	FALSE	Stable
g__Desulfovibrio	Unassigned129	0.252612	3.95359e-10	2.09124e-09	0.364805	8.09765e-19	9.89386e-18	FALSE	FALSE	Stable
g__Desulfovibrio	Unassigned131	-0.171774	2.48548e-05	6.63694e-05	-0.0988832	0.0201437	0.0313831	FALSE	FALSE	Stable
g__Desulfovibrio	Unassigned135	0.340072	1.33472e-17	1.52117e-16	0.231754	3.63336e-08	1.36658e-07	FALSE	FALSE	Stable
g__Desulfovibrio	Unassigned37	-0.100876	0.0137464	0.0228866	-0.151194	0.000364245	0.000773782	FALSE	FALSE	Stable
g__Dialister	g__Candidatus_Saccharimonas	0.123223	0.00258318	0.00493639	0.153672	0.000290268	0.000627877	FALSE	FALSE	Stable
g__Erysipelotrichaceae_UCG.009	g__Butyrivibrio	0.129107	0.00158576	0.00315299	0.15022	0.000397884	0.000839053	FALSE	FALSE	Stable
g__Erysipelotrichaceae_UCG.009	g__Christensenellaceae_R.7_group	0.176468	1.47005e-05	4.07304e-05	0.14476	0.000646397	0.00131896	FALSE	FALSE	Stable
g__Erysipelotrichaceae_UCG.009	g__Clostridia_UCG.014	0.284723	1.40534e-12	9.92717e-12	0.196751	3.19723e-06	9.09113e-06	FALSE	FALSE	Stable
g__Erysipelotrichaceae_UCG.009	g__Defluviitaleaceae_UCG.011	0.359246	1.35381e-19	1.95639e-18	0.269681	1.1835e-10	5.74923e-10	FALSE	FALSE	Stable
g__Erysipelotrichaceae_UCG.009	g__Dialister	0.185607	5.08064e-06	1.51392e-05	0.0946699	0.0261353	0.0398253	FALSE	FALSE	Stable
g__Erysipelotrichaceae_UCG.009	g__Eubacterium_coprostanoligenes_group	0.243187	1.79878e-09	8.68364e-09	0.286458	6.92269e-12	3.83411e-11	FALSE	FALSE	Stable
g__Erysipelotrichaceae_UCG.009	g__Eubacterium_nodatum_group	0.321789	7.97411e-16	7.69902e-15	0.309808	9.59754e-14	6.67194e-13	FALSE	FALSE	Stable
g__Erysipelotrichaceae_UCG.009	g__Lachnospiraceae_NK3A20_group	0.302498	4.45621e-14	3.69015e-13	0.393243	7.39929e-22	1.18389e-20	FALSE	FALSE	Stable
g__Erysipelotrichaceae_UCG.009	g__Moryella	0.253514	3.40932e-10	1.81639e-09	0.161919	0.000132989	0.000305011	FALSE	FALSE	Stable
g__Erysipelotrichaceae_UCG.009	g__Oribacterium	0.23428	7.11214e-09	3.20263e-08	0.281716	1.5748e-11	8.42121e-11	FALSE	FALSE	Stable
g__Erysipelotrichaceae_UCG.009	g__probable_genus_10	0.124454	0.00233625	0.00449169	0.199737	2.24673e-06	6.52693e-06	FALSE	FALSE	Stable
g__Erysipelotrichaceae_UCG.009	g__RF39	0.43553	5.52996e-29	1.82649e-27	0.309633	9.92468e-14	6.87566e-13	FALSE	FALSE	Stable
g__Erysipelotrichaceae_UCG.009	g__Ruminococcus_gauvreauii_group	0.203245	5.62273e-07	1.93041e-06	0.281353	1.67598e-11	8.93858e-11	FALSE	FALSE	Stable
g__Erysipelotrichaceae_UCG.009	g__Saccharofermentans	0.306508	1.97819e-14	1.68872e-13	0.14904	0.000442481	0.000924396	FALSE	FALSE	Stable
g__Erysipelotrichaceae_UCG.009	g__Shuttleworthia	0.287466	8.38162e-13	6.07599e-12	0.247264	3.91154e-09	1.64627e-08	FALSE	FALSE	Stable
g__Erysipelotrichaceae_UCG.009	g__Syntrophococcus	0.371765	5.6822e-21	9.81511e-20	0.348044	3.65641e-17	3.70419e-16	FALSE	FALSE	Stable
g__Erysipelotrichaceae_UCG.009	g__UCG.002	-0.114047	0.0053116	0.00963409	-0.100778	0.0178644	0.0280926	FALSE	FALSE	Stable
g__Erysipelotrichaceae_UCG.009	g__Veillonellaceae_UCG.001	-0.204625	4.69288e-07	1.62378e-06	-0.182641	1.57643e-05	4.14893e-05	FALSE	FALSE	Stable
g__Erysipelotrichaceae_UCG.009	Unassigned133	0.18558	5.09723e-06	1.51682e-05	0.253666	1.49003e-09	6.54443e-09	FALSE	FALSE	Stable
g__Eubacterium_coprostanoligenes_group	g__Candidatus_Saccharimonas	0.14166	0.00052317	0.00112632	0.232761	3.15855e-08	1.20204e-07	FALSE	FALSE	Stable
g__Eubacterium_coprostanoligenes_group	g__Dialister	0.297762	1.14433e-13	9.03611e-13	0.194353	4.22833e-06	1.18723e-05	FALSE	FALSE	Stable
g__Eubacterium_coprostanoligenes_group	g__Eubacterium_nodatum_group	0.344741	4.49207e-18	5.45713e-17	0.408716	1.22086e-23	2.46126e-22	FALSE	FALSE	Stable
g__Eubacterium_coprostanoligenes_group	g__NK4A214_group	0.340729	1.14633e-17	1.31323e-16	0.291321	2.9315e-12	1.69338e-11	FALSE	FALSE	Stable
g__Eubacterium_coprostanoligenes_group	g__Ruminococcus	0.250005	6.0491e-10	3.11761e-09	0.356685	5.27612e-18	5.94227e-17	FALSE	FALSE	Stable
g__Eubacterium_coprostanoligenes_group	g__Treponema	-0.231728	1.04403e-08	4.54399e-08	-0.2152	3.31642e-07	1.09426e-06	FALSE	FALSE	Stable
g__Eubacterium_coprostanoligenes_group	g__UCG.002	0.227452	1.96648e-08	8.26596e-08	0.136114	0.00134761	0.00262296	FALSE	FALSE	Stable
g__Eubacterium_coprostanoligenes_group	g__UCG.010	0.183548	6.48485e-06	1.90159e-05	0.169178	6.48011e-05	0.000157967	FALSE	FALSE	Stable
g__Eubacterium_coprostanoligenes_group	Unassigned133	0.133098	0.0011259	0.0023071	0.253053	1.63616e-09	7.15508e-09	FALSE	FALSE	Stable
g__Eubacterium_coprostanoligenes_group	Unassigned43	0.300328	6.87974e-14	5.51127e-13	0.30721	1.57519e-13	1.05853e-12	FALSE	FALSE	Stable
g__Eubacterium_nodatum_group	g__Succinivibrio	-0.111547	0.00641082	0.0114586	-0.100793	0.017848	0.0280887	FALSE	FALSE	Stable
g__Eubacterium_ruminantium_group	g__probable_genus_10	0.270927	1.73817e-11	1.0949e-10	0.205712	1.09137e-06	3.33871e-06	FALSE	FALSE	Stable
g__Eubacterium_ruminantium_group	g__Pseudobutyrivibrio	0.161752	7.28635e-05	0.000181625	0.160498	0.000152551	0.000346331	FALSE	FALSE	Stable
g__Eubacterium_ruminantium_group	g__Ruminococcus	0.347248	2.48457e-18	3.13908e-17	0.308271	1.28729e-13	8.76749e-13	FALSE	FALSE	Stable
g__Eubacterium_ruminantium_group	g__Succiniclasticum	0.130849	0.00136718	0.00275305	0.211994	4.99039e-07	1.60713e-06	FALSE	FALSE	Stable
g__Eubacterium_ruminantium_group	g__UCG.010	0.0951393	0.0201769	0.0323973	0.22266	1.25046e-07	4.3315e-07	FALSE	FALSE	Stable
g__F082	g__Acetitomaculum	-0.331288	9.85787e-17	1.0281e-15	-0.160911	0.000146599	0.00033357	FALSE	FALSE	Stable
g__F082	g__Candidatus_Saccharimonas	-0.18238	7.43783e-06	2.16667e-05	-0.202546	1.60435e-06	4.75642e-06	FALSE	FALSE	Stable
g__F082	g__Christensenellaceae_R.7_group	0.104152	0.0109508	0.0185962	0.293182	2.10084e-12	1.22762e-11	FALSE	FALSE	Stable
g__F082	g__Clostridia_UCG.014	-0.152542	0.000185417	0.000430218	-0.233157	2.98878e-08	1.14334e-07	FALSE	FALSE	Stable
g__F082	g__Desulfovibrio	-0.158742	9.94431e-05	0.000242681	-0.225325	8.75181e-08	3.09538e-07	FALSE	FALSE	Stable
g__F082	g__Dialister	-0.0913674	0.0257112	0.0403174	-0.206194	1.02856e-06	3.16578e-06	FALSE	FALSE	Stable
g__F082	g__Lachnospiraceae_ND3007_group	0.271484	1.57456e-11	1.00327e-10	0.332894	9.45298e-16	8.54583e-15	FALSE	FALSE	Stable
g__F082	g__Lachnospiraceae_XPB1014_group	0.10408	0.0110062	0.0186759	0.209506	6.82308e-07	2.15496e-06	FALSE	FALSE	Stable
g__F082	g__Muribaculaceae	-0.108368	0.00810081	0.0142603	-0.188005	8.71538e-06	2.35842e-05	FALSE	FALSE	Stable
g__F082	g__NK4A214_group	0.21902	6.61e-08	2.61444e-07	0.176068	3.18507e-05	8.04648e-05	FALSE	FALSE	Stable
g__F082	g__Prevotella	-0.132028	0.00123528	0.0025057	-0.267367	1.72479e-10	8.14326e-10	FALSE	FALSE	Stable
g__F082	g__Prevotellaceae_UCG.001	-0.13406	0.0010352	0.00214109	-0.120607	0.0045459	0.00816077	FALSE	FALSE	Stable
g__F082	g__Prevotellaceae_YAB2003_group	-0.202819	5.94406e-07	2.03441e-06	-0.168243	7.12099e-05	0.000172008	FALSE	FALSE	Stable
g__F082	g__Rikenellaceae_RC9_gut_group	0.460245	1.3998e-32	7.03398e-31	0.478411	6.42799e-33	2.69976e-31	FALSE	FALSE	Stable
g__F082	g__Syntrophococcus	-0.246086	1.13631e-09	5.62054e-09	-0.205192	1.16308e-06	3.53661e-06	FALSE	FALSE	Stable
g__F082	g__UCG.002	0.237152	4.59335e-09	2.11581e-08	0.269413	1.2366e-10	5.99277e-10	FALSE	FALSE	Stable
g__F082	g__UCG.010	0.151098	0.000213644	0.000491027	0.254075	1.39967e-09	6.18801e-09	FALSE	FALSE	Stable
g__Fibrobacter	g__Acetitomaculum	-0.18801	3.80867e-06	1.15991e-05	-0.276105	4.08268e-11	2.11043e-10	FALSE	FALSE	Stable
g__Fibrobacter	g__Butyrivibrio	0.168908	3.40233e-05	8.89191e-05	0.222566	1.2661e-07	4.37816e-07	FALSE	FALSE	Stable
g__Fibrobacter	g__Candidatus_Saccharimonas	-0.165339	4.99398e-05	0.00012765	-0.317985	1.95505e-14	1.48731e-13	FALSE	FALSE	Stable
g__Fibrobacter	g__Christensenellaceae_R.7_group	-0.175213	1.69389e-05	4.64665e-05	-0.1	0.0187711	0.0293501	FALSE	FALSE	Stable
g__Fibrobacter	g__Clostridia_vadinBB60_group	0.193086	2.04727e-06	6.46645e-06	0.21148	5.32479e-07	1.70664e-06	FALSE	FALSE	Stable
g__Fibrobacter	g__Defluviitaleaceae_UCG.011	-0.103639	0.0113522	0.0191894	-0.210628	5.92841e-07	1.88552e-06	FALSE	FALSE	Stable
g__Fibrobacter	g__Eubacterium_coprostanoligenes_group	-0.233025	8.59495e-09	3.82363e-08	-0.308744	1.17632e-13	8.12145e-13	FALSE	FALSE	Stable
g__Fibrobacter	g__Eubacterium_nodatum_group	-0.139636	0.000629552	0.00133969	-0.274273	5.54692e-11	2.81677e-10	FALSE	FALSE	Stable
g__Fibrobacter	g__NK4A214_group	-0.281383	2.6174e-12	1.81983e-11	-0.205975	1.05669e-06	3.23751e-06	FALSE	FALSE	Stable
g__Fibrobacter	g__probable_genus_10	0.213617	1.40187e-07	5.2803e-07	0.205472	1.12396e-06	3.42799e-06	FALSE	FALSE	Stable
g__Fibrobacter	g__Pseudobutyrivibrio	0.141611	0.000525519	0.00113027	0.256298	9.94238e-10	4.42469e-09	FALSE	FALSE	Stable
g__Fibrobacter	g__Ruminococcus_gauvreauii_group	-0.201628	6.93819e-07	2.33847e-06	-0.181826	1.72239e-05	4.50368e-05	FALSE	FALSE	Stable
g__Fibrobacter	g__Succinivibrio	0.232936	8.71102e-09	3.86748e-08	0.161425	0.000139512	0.000318522	FALSE	FALSE	Stable
g__Fibrobacter	g__Syntrophococcus	-0.0927739	0.0235107	0.0371832	-0.250496	2.41109e-09	1.04085e-08	FALSE	FALSE	Stable
g__Fibrobacter	g__Treponema	0.344669	4.56935e-18	5.52067e-17	0.306535	1.78986e-13	1.19088e-12	FALSE	FALSE	Stable
g__Fibrobacter	g__UCG.004	0.1336	0.00107774	0.0022187	0.240313	1.08256e-08	4.35618e-08	FALSE	FALSE	Stable
g__Fibrobacter	g__Veillonellaceae_UCG.001	-0.189179	3.30642e-06	1.01818e-05	-0.163363	0.000115546	0.000267898	FALSE	FALSE	Stable
g__Fibrobacter	Unassigned129	-0.144429	0.000404503	0.00088814	-0.112133	0.00836724	0.0142109	FALSE	FALSE	Stable
g__Fibrobacter	Unassigned131	0.0967128	0.0181943	0.0295356	0.151692	0.000348114	0.000741858	FALSE	FALSE	Stable
g__Lachnospiraceae_ND3007_group	g__Candidatus_Saccharimonas	-0.226041	2.41705e-08	1.00642e-07	-0.316106	2.8304e-14	2.09014e-13	FALSE	FALSE	Stable
g__Lachnospiraceae_ND3007_group	g__Dialister	-0.341352	9.92136e-18	1.14251e-16	-0.398311	1.97547e-22	3.43323e-21	FALSE	FALSE	Stable
g__Lachnospiraceae_ND3007_group	g__Moryella	0.441113	9.03354e-30	3.27429e-28	0.537283	1.31376e-42	1.89182e-40	FALSE	FALSE	Stable
g__Lachnospiraceae_ND3007_group	g__NK4A214_group	0.330482	1.18031e-16	1.21947e-15	0.190501	6.57633e-06	1.7989e-05	FALSE	FALSE	Stable
g__Lachnospiraceae_ND3007_group	g__Ruminococcus	-0.288042	7.51334e-13	5.50066e-12	-0.310809	7.91942e-14	5.62167e-13	FALSE	FALSE	Stable
g__Lachnospiraceae_ND3007_group	g__Shuttleworthia	-0.355821	3.14588e-19	4.45868e-18	-0.354988	7.75193e-18	8.63419e-17	FALSE	FALSE	Stable
g__Lachnospiraceae_ND3007_group	g__Succiniclasticum	-0.140236	0.000596095	0.00127094	-0.216301	2.87811e-07	9.55892e-07	FALSE	FALSE	Stable
g__Lachnospiraceae_ND3007_group	g__Syntrophococcus	-0.24574	1.2007e-09	5.9126e-09	-0.343413	1.00705e-16	9.85536e-16	FALSE	FALSE	Stable
g__Lachnospiraceae_ND3007_group	g__UCG.002	0.183832	6.27122e-06	1.84139e-05	0.285466	8.23194e-12	4.52196e-11	FALSE	FALSE	Stable
g__Lachnospiraceae_ND3007_group	g__UCG.010	0.150775	0.000220486	0.0005057	0.212731	4.54571e-07	1.47571e-06	FALSE	FALSE	Stable
g__Lachnospiraceae_ND3007_group	Unassigned131	0.250399	5.67436e-10	2.94507e-09	0.403175	5.44227e-23	9.9742e-22	FALSE	FALSE	Stable
g__Lachnospiraceae_ND3007_group	Unassigned133	0.278002	4.87021e-12	3.30308e-11	0.38506	5.9493e-21	8.88429e-20	FALSE	FALSE	Stable
g__Lachnospiraceae_ND3007_group	Unassigned135	0.239142	3.38102e-09	1.56718e-08	0.189493	7.37138e-06	2.01364e-05	FALSE	FALSE	Stable
g__Lachnospiraceae_ND3007_group	Unassigned42	0.306618	1.93405e-14	1.65744e-13	0.300704	5.32997e-13	3.3684e-12	FALSE	FALSE	Stable
g__Lachnospiraceae_ND3007_group	Unassigned43	0.382711	3.16326e-22	6.13506e-21	0.343233	1.04713e-16	1.01981e-15	FALSE	FALSE	Stable
g__Lachnospiraceae_NK3A20_group	g__Candidatus_Saccharimonas	-0.220685	5.22274e-08	2.08815e-07	-0.178166	2.55159e-05	6.52793e-05	FALSE	FALSE	Stable
g__Lachnospiraceae_NK3A20_group	g__Clostridium_methylpentosum_group	-0.1518	0.000199448	0.000459833	-0.12248	0.00395208	0.00715849	FALSE	FALSE	Stable
g__Lachnospiraceae_NK3A20_group	g__Dialister	0.241392	2.38329e-09	1.13078e-08	0.200124	2.14548e-06	6.25043e-06	FALSE	FALSE	Stable
g__Lachnospiraceae_NK3A20_group	g__Eubacterium_coprostanoligenes_group	0.352169	7.64579e-19	1.02454e-17	0.299207	7.02549e-13	4.38495e-12	FALSE	FALSE	Stable
g__Lachnospiraceae_NK3A20_group	g__Eubacterium_nodatum_group	0.132432	0.00119288	0.00242859	0.14183	0.000832946	0.00167086	FALSE	FALSE	Stable
g__Lachnospiraceae_NK3A20_group	g__Lachnospiraceae_XPB1014_group	0.227772	1.87642e-08	7.91749e-08	0.27405	5.75683e-11	2.90871e-10	FALSE	FALSE	Stable
g__Lachnospiraceae_NK3A20_group	g__Moryella	0.360604	9.66338e-20	1.42438e-18	0.358413	3.55653e-18	4.12067e-17	FALSE	FALSE	Stable
g__Lachnospiraceae_NK3A20_group	g__Oribacterium	0.745083	1.45127e-106	3.20876e-103	0.639598	7.83165e-65	3.15772e-62	FALSE	FALSE	Stable
g__Lachnospiraceae_NK3A20_group	g__probable_genus_10	-0.373228	3.88695e-21	6.76697e-20	-0.318543	1.75075e-14	1.34202e-13	FALSE	FALSE	Stable
g__Lachnospiraceae_NK3A20_group	g__Ruminococcus	0.271911	1.4595e-11	9.32643e-11	0.191807	5.6674e-06	1.56728e-05	FALSE	FALSE	Stable
g__Lachnospiraceae_NK3A20_group	g__Succiniclasticum	0.392995	1.8953e-23	3.91636e-22	0.206277	1.01814e-06	3.14e-06	FALSE	FALSE	Stable
g__Lachnospiraceae_NK3A20_group	g__Succinivibrio	-0.104478	0.0107026	0.0182246	-0.154919	0.000258597	0.000563682	FALSE	FALSE	Stable
g__Lachnospiraceae_NK3A20_group	g__Syntrophococcus	0.500779	3.73344e-39	2.94808e-37	0.338512	2.88921e-16	2.72179e-15	FALSE	FALSE	Stable
g__Lachnospiraceae_NK3A20_group	g__Treponema	-0.128654	0.00164767	0.00326434	-0.141936	0.000825434	0.00165745	FALSE	FALSE	Stable
g__Lachnospiraceae_NK3A20_group	g__UCG.010	-0.327777	2.15311e-16	2.19379e-15	-0.165437	9.42223e-05	0.000222687	FALSE	FALSE	Stable
g__Lachnospiraceae_NK3A20_group	Unassigned42	0.255914	2.29126e-10	1.23862e-09	0.184817	1.24204e-05	3.30338e-05	FALSE	FALSE	Stable
g__Lachnospiraceae_NK3A20_group	Unassigned43	0.092469	0.0239735	0.0378069	0.199658	2.26803e-06	6.56003e-06	FALSE	FALSE	Stable
g__Lachnospiraceae_XPB1014_group	g__Anaerovibrio	0.492956	8.13498e-38	5.62076e-36	0.399831	1.32324e-22	2.38183e-21	FALSE	FALSE	Stable
g__Lachnospiraceae_XPB1014_group	g__Candidatus_Saccharimonas	-0.346163	3.21244e-18	4.01283e-17	-0.310565	8.30008e-14	5.81006e-13	FALSE	FALSE	Stable
g__Lachnospiraceae_XPB1014_group	g__Clostridium_methylpentosum_group	0.179036	1.09639e-05	3.10784e-05	0.351284	1.78154e-17	1.8903e-16	FALSE	FALSE	Stable
g__Lachnospiraceae_XPB1014_group	g__Dialister	-0.297642	1.17176e-13	9.21979e-13	-0.295677	1.33903e-12	8.0823e-12	FALSE	FALSE	Stable
g__Lachnospiraceae_XPB1014_group	g__Moryella	0.333415	6.1096e-17	6.49439e-16	0.485113	6.27778e-34	3.08683e-32	FALSE	FALSE	Stable
g__Lachnospiraceae_XPB1014_group	g__Oribacterium	0.261076	9.61434e-11	5.40898e-10	0.267809	1.60539e-10	7.61519e-10	FALSE	FALSE	Stable
g__Lachnospiraceae_XPB1014_group	g__Pseudobutyrivibrio	0.495127	3.487e-38	2.48702e-36	0.424812	1.35162e-25	3.49341e-24	FALSE	FALSE	Stable
g__Lachnospiraceae_XPB1014_group	g__Selenomonas	0.101594	0.0130854	0.0218519	0.108818	0.010514	0.01746	FALSE	FALSE	Stable
g__Lachnospiraceae_XPB1014_group	g__Shuttleworthia	-0.443603	3.98281e-30	1.54491e-28	-0.423395	2.02908e-25	5.05015e-24	FALSE	FALSE	Stable
g__Lachnospiraceae_XPB1014_group	g__Syntrophococcus	-0.10452	0.0106705	0.0181901	-0.216276	2.88724e-07	9.57347e-07	FALSE	FALSE	Stable
g__Lachnospiraceae_XPB1014_group	Unassigned133	0.276035	6.96298e-12	4.67938e-11	0.319238	1.52536e-14	1.19191e-13	FALSE	FALSE	Stable
g__Lachnospiraceae_XPB1014_group	Unassigned135	0.275894	7.14251e-12	4.78548e-11	0.244896	5.55243e-09	2.30323e-08	FALSE	FALSE	Stable
g__Lachnospiraceae_XPB1014_group	Unassigned42	0.401513	1.70643e-24	4.01375e-23	0.320117	1.28065e-14	1.01158e-13	FALSE	FALSE	Stable
g__Lachnospiraceae_XPB1014_group	Unassigned43	0.234183	7.21748e-09	3.24347e-08	0.291366	2.90819e-12	1.68474e-11	FALSE	FALSE	Stable
g__Methanobrevibacter	g__Acetitomaculum	0.371405	6.23606e-21	1.06061e-19	0.273273	6.55026e-11	3.27675e-10	FALSE	FALSE	Stable
g__Methanobrevibacter	g__Anaerovibrio	0.297601	1.18134e-13	9.2622e-13	0.255429	1.13683e-09	5.04813e-09	FALSE	FALSE	Stable
g__Methanobrevibacter	g__Clostridia_vadinBB60_group	-0.238744	3.59542e-09	1.66307e-08	-0.312205	6.05048e-14	4.34084e-13	FALSE	FALSE	Stable
g__Methanobrevibacter	g__Clostridium_methylpentosum_group	0.259088	1.34642e-10	7.46098e-10	0.209497	6.83045e-07	2.15496e-06	FALSE	FALSE	Stable
g__Methanobrevibacter	g__Desulfovibrio	0.216792	9.03363e-08	3.5041e-07	0.127855	0.0026172	0.00489451	FALSE	FALSE	Stable
g__Methanobrevibacter	g__Dialister	-0.219598	6.09233e-08	2.414e-07	-0.141673	0.000844253	0.00168851	FALSE	FALSE	Stable
g__Methanobrevibacter	g__Erysipelotrichaceae_UCG.009	-0.106011	0.00959935	0.0165684	-0.249448	2.82276e-09	1.20821e-08	FALSE	FALSE	Stable
g__Methanobrevibacter	g__F082	-0.142328	0.00049188	0.00106309	-0.0980504	0.0212229	0.0329372	FALSE	FALSE	Stable
g__Methanobrevibacter	g__Fibrobacter	-0.0895731	0.0287743	0.0447713	-0.111931	0.00848602	0.0143642	FALSE	FALSE	Stable
g__Methanobrevibacter	g__Lachnospiraceae_NK3A20_group	-0.135467	0.000914746	0.00190622	-0.124629	0.00335779	0.00614833	FALSE	FALSE	Stable
g__Methanobrevibacter	g__Muribaculaceae	0.213404	1.44356e-07	5.42481e-07	0.124501	0.00339076	0.00620306	FALSE	FALSE	Stable
g__Methanobrevibacter	g__NK4A214_group	-0.105399	0.0100273	0.0172264	-0.155949	0.000234902	0.000516989	FALSE	FALSE	Stable
g__Methanobrevibacter	g__Oribacterium	-0.116742	0.00431965	0.00793252	-0.200493	2.05301e-06	6.00708e-06	FALSE	FALSE	Stable
g__Methanobrevibacter	g__Pseudobutyrivibrio	0.285316	1.25749e-12	8.96876e-12	0.115432	0.00662806	0.011549	FALSE	FALSE	Stable
g__Methanobrevibacter	g__Selenomonas	0.157673	0.000110906	0.000268285	0.108114	0.0110283	0.0181347	FALSE	FALSE	Stable
g__Methanobrevibacter	g__Shuttleworthia	-0.270744	1.79529e-11	1.1213e-10	-0.166337	8.61653e-05	0.000205088	FALSE	FALSE	Stable
g__Methanobrevibacter	g__Treponema	-0.0936949	0.0221599	0.0353758	-0.117387	0.00575771	0.0101731	FALSE	FALSE	Stable
g__Methanobrevibacter	g__UCG.004	-0.14953	0.000248856	0.000565488	-0.148004	0.000485478	0.00100485	FALSE	FALSE	Stable
g__Methanobrevibacter	g__Veillonellaceae_UCG.001	0.356646	2.57054e-19	3.66675e-18	0.464927	5.94699e-31	2.17984e-29	FALSE	FALSE	Stable
g__Methanobrevibacter	Unassigned133	0.182387	7.43193e-06	2.16667e-05	0.17577	3.28616e-05	8.28112e-05	FALSE	FALSE	Stable
g__Methanobrevibacter	Unassigned135	0.229871	1.3767e-08	5.92193e-08	0.121486	0.00425773	0.00765708	FALSE	FALSE	Stable
g__Moryella	g__Anaerovibrio	0.145601	0.000362281	0.000806651	0.320247	1.24796e-14	9.90506e-14	FALSE	FALSE	Stable
g__Moryella	g__Candidatus_Saccharimonas	-0.146009	0.000348571	0.000777689	-0.212647	4.59395e-07	1.48658e-06	FALSE	FALSE	Stable
g__Moryella	g__Dialister	-0.199276	9.39077e-07	3.12696e-06	-0.383741	8.28097e-21	1.21857e-19	FALSE	FALSE	Stable
g__Moryella	g__Eubacterium_coprostanoligenes_group	0.183983	6.16038e-06	1.81125e-05	0.145749	0.000592702	0.00121555	FALSE	FALSE	Stable
g__Moryella	g__Eubacterium_nodatum_group	0.132467	0.0011893	0.00242354	0.0960588	0.0240096	0.0368086	FALSE	FALSE	Stable
g__Moryella	g__NK4A214_group	0.428358	5.39985e-28	1.70558e-26	0.484699	7.25816e-34	3.48392e-32	FALSE	FALSE	Stable
g__Moryella	g__Oribacterium	0.365012	3.19799e-20	4.91024e-19	0.302205	4.0339e-13	2.56541e-12	FALSE	FALSE	Stable
g__Moryella	g__Pseudobutyrivibrio	0.159541	9.16109e-05	0.000225559	0.346574	5.05264e-17	5.04263e-16	FALSE	FALSE	Stable
g__Moryella	g__Shuttleworthia	-0.290058	5.11543e-13	3.79298e-12	-0.377941	3.48015e-20	4.74053e-19	FALSE	FALSE	Stable
g__Moryella	g__Succinivibrio	-0.2159	1.02274e-07	3.93265e-07	-0.170848	5.46908e-05	0.000134459	FALSE	FALSE	Stable
g__Moryella	g__Veillonellaceae_UCG.001	0.150295	0.000231037	0.000528256	0.108183	0.0109767	0.0180914	FALSE	FALSE	Stable
g__Moryella	Unassigned133	0.308127	1.41996e-14	1.24092e-13	0.3274	2.94319e-15	2.52488e-14	FALSE	FALSE	Stable
g__Moryella	Unassigned42	0.396065	8.02275e-24	1.77383e-22	0.389293	2.03855e-21	3.18582e-20	FALSE	FALSE	Stable
g__Moryella	Unassigned43	0.373471	3.64862e-21	6.40247e-20	0.421919	3.09206e-25	7.60195e-24	FALSE	FALSE	Stable
g__Muribaculaceae	g__Acetitomaculum	0.325115	3.86724e-16	3.80021e-15	0.479282	4.76576e-33	2.0442e-31	FALSE	FALSE	Stable
g__Muribaculaceae	g__Clostridia_vadinBB60_group	-0.454123	1.16028e-31	5.23547e-30	-0.412294	4.5821e-24	9.82715e-23	FALSE	FALSE	Stable
g__Muribaculaceae	g__Desulfovibrio	0.36801	1.49266e-20	2.37429e-19	0.202564	1.60074e-06	4.75272e-06	FALSE	FALSE	Stable
g__Muribaculaceae	g__Fibrobacter	-0.319658	1.26198e-15	1.20268e-14	-0.393665	6.63359e-22	1.06986e-20	FALSE	FALSE	Stable
g__Muribaculaceae	g__Lachnospiraceae_NK3A20_group	0.296239	1.5442e-13	1.20219e-12	0.383502	8.78938e-21	1.28005e-19	FALSE	FALSE	Stable
g__Muribaculaceae	g__Lachnospiraceae_XPB1014_group	0.285947	1.11669e-12	8.01626e-12	0.111413	0.00879692	0.014878	FALSE	FALSE	Stable
g__Muribaculaceae	g__Moryella	0.1646	5.4014e-05	0.000137112	0.109419	0.0100918	0.0168839	FALSE	FALSE	Stable
g__Muribaculaceae	g__Oribacterium	0.160646	8.17397e-05	0.000202608	0.141179	0.000880658	0.00175609	FALSE	FALSE	Stable
g__Muribaculaceae	g__Prevotellaceae_UCG.001	0.287494	8.33633e-13	6.06303e-12	0.243884	6.4415e-09	2.64482e-08	FALSE	FALSE	Stable
g__Muribaculaceae	g__probable_genus_10	-0.381589	4.27458e-22	8.18491e-21	-0.376217	5.30377e-20	7.12826e-19	FALSE	FALSE	Stable
g__Muribaculaceae	g__Rikenellaceae_RC9_gut_group	-0.171104	2.67588e-05	7.10248e-05	-0.252881	1.67967e-09	7.31363e-09	FALSE	FALSE	Stable
g__Muribaculaceae	g__Ruminococcus_gauvreauii_group	0.130497	0.00140898	0.00282948	0.114595	0.00703565	0.0121541	FALSE	FALSE	Stable
g__Muribaculaceae	g__Succiniclasticum	0.412977	5.97299e-26	1.53561e-24	0.287122	6.16284e-12	3.43212e-11	FALSE	FALSE	Stable
g__Muribaculaceae	g__Succinivibrio	-0.181443	8.29843e-06	2.39841e-05	-0.253562	1.51388e-09	6.63476e-09	FALSE	FALSE	Stable
g__Muribaculaceae	g__Syntrophococcus	0.163628	5.98572e-05	0.000150734	0.316597	2.57017e-14	1.91198e-13	FALSE	FALSE	Stable
g__Muribaculaceae	g__Treponema	-0.295834	1.67186e-13	1.29701e-12	-0.178047	2.58394e-05	6.59397e-05	FALSE	FALSE	Stable
g__Muribaculaceae	g__UCG.004	-0.165343	4.99159e-05	0.00012765	-0.334096	7.35007e-16	6.68745e-15	FALSE	FALSE	Stable
g__Muribaculaceae	g__Veillonellaceae_UCG.001	0.503492	1.25876e-39	1.07043e-37	0.353879	9.95757e-18	1.08511e-16	FALSE	FALSE	Stable
g__Muribaculaceae	Unassigned104	0.3906	3.68398e-23	7.47273e-22	0.33649	4.43866e-16	4.086e-15	FALSE	FALSE	Stable
g__Muribaculaceae	Unassigned129	0.23185	1.02524e-08	4.47101e-08	0.295442	1.39731e-12	8.359e-12	FALSE	FALSE	Stable
g__Muribaculaceae	Unassigned133	0.109411	0.00750698	0.0133103	0.107621	0.0114014	0.0186116	FALSE	FALSE	Stable
g__Muribaculaceae	Unassigned135	0.229266	1.50565e-08	6.43906e-08	0.132248	0.00184715	0.00353978	FALSE	FALSE	Stable
g__Muribaculaceae	Unassigned37	0.145319	0.000372053	0.000825083	0.204828	1.21599e-06	3.69193e-06	FALSE	FALSE	Stable
g__Muribaculaceae	Unassigned42	0.240747	2.63581e-09	1.24525e-08	0.0972645	0.0222871	0.0344561	FALSE	FALSE	Stable
g__Muribaculaceae	Unassigned43	0.168647	3.50002e-05	9.11488e-05	0.210844	5.76922e-07	1.84031e-06	FALSE	FALSE	Stable
g__NK4A214_group	g__Candidatus_Saccharimonas	0.14888	0.00026496	0.000600233	0.189263	7.56601e-06	2.06123e-05	FALSE	FALSE	Stable
g__NK4A214_group	g__Eubacterium_nodatum_group	0.149839	0.000241512	0.000551067	0.0906473	0.0332306	0.0495876	FALSE	FALSE	Stable
g__NK4A214_group	g__Succinivibrio	-0.0965815	0.0183529	0.0297276	-0.20281	1.55397e-06	4.62748e-06	FALSE	FALSE	Stable
g__NK4A214_group	g__Treponema	-0.23252	9.27289e-09	4.09293e-08	-0.112929	0.00791407	0.0135012	FALSE	FALSE	Stable
g__NK4A214_group	g__UCG.002	0.313767	4.40402e-15	4.05721e-14	0.331044	1.38922e-15	1.223e-14	FALSE	FALSE	Stable
g__NK4A214_group	g__UCG.010	0.474013	1.02575e-34	5.81522e-33	0.498702	4.77982e-36	2.83415e-34	FALSE	FALSE	Stable
g__NK4A214_group	Unassigned133	0.138651	0.000688315	0.00145633	0.117188	0.00584122	0.0102846	FALSE	FALSE	Stable
g__NK4A214_group	Unassigned43	0.442385	5.95125e-30	2.26866e-28	0.392954	7.97143e-22	1.26539e-20	FALSE	FALSE	Stable
g__Olsenella	g__Acetitomaculum	0.500159	4.77929e-39	3.6438e-37	0.603155	5.47938e-56	1.3808e-53	FALSE	FALSE	Stable
g__Olsenella	g__Butyrivibrio	-0.180919	8.81991e-06	2.53587e-05	-0.184195	1.33005e-05	3.51888e-05	FALSE	FALSE	Stable
g__Olsenella	g__Clostridia_vadinBB60_group	-0.212205	1.70088e-07	6.3204e-07	-0.209163	7.12114e-07	2.23617e-06	FALSE	FALSE	Stable
g__Olsenella	g__Dialister	0.261393	9.10993e-11	5.13828e-10	0.320444	1.19997e-14	9.59973e-14	FALSE	FALSE	Stable
g__Olsenella	g__Erysipelotrichaceae_UCG.009	0.14737	0.000306272	0.000688879	0.164619	0.000102141	0.000239717	FALSE	FALSE	Stable
g__Olsenella	g__Eubacterium_coprostanoligenes_group	0.230917	1.17837e-08	5.10859e-08	0.325414	4.41227e-15	3.73746e-14	FALSE	FALSE	Stable
g__Olsenella	g__Eubacterium_nodatum_group	0.200709	7.81245e-07	2.61321e-06	0.280477	1.94717e-11	1.03303e-10	FALSE	FALSE	Stable
g__Olsenella	g__F082	-0.268818	2.52175e-11	1.54448e-10	-0.198755	2.52471e-06	7.26079e-06	FALSE	FALSE	Stable
g__Olsenella	g__Lachnospiraceae_ND3007_group	-0.216362	9.59121e-08	3.70737e-07	-0.385904	4.8116e-21	7.2582e-20	FALSE	FALSE	Stable
g__Olsenella	g__Lachnospiraceae_XPB1014_group	-0.123061	0.00261723	0.00498853	-0.313812	4.43019e-14	3.20117e-13	FALSE	FALSE	Stable
g__Olsenella	g__Muribaculaceae	0.214312	1.27413e-07	4.84039e-07	0.362751	1.3075e-18	1.58791e-17	FALSE	FALSE	Stable
g__Olsenella	g__NK4A214_group	-0.245353	1.27693e-09	6.26005e-09	-0.174933	3.58708e-05	9.01689e-05	FALSE	FALSE	Stable
g__Olsenella	g__Prevotella	-0.16915	3.31368e-05	8.67046e-05	-0.130544	0.00211708	0.00401509	FALSE	FALSE	Stable
g__Olsenella	g__Prevotellaceae_Ga6A1_group	-0.289328	5.88167e-13	4.33479e-12	-0.211277	5.46303e-07	1.74817e-06	FALSE	FALSE	Stable
g__Olsenella	g__Prevotellaceae_UCG.001	-0.09422	0.0214202	0.0342692	-0.158394	0.000186524	0.000415047	FALSE	FALSE	Stable
g__Olsenella	g__Prevotellaceae_UCG.003	-0.308031	1.4483e-14	1.2607e-13	-0.294622	1.62075e-12	9.66695e-12	FALSE	FALSE	Stable
g__Olsenella	g__Prevotellaceae_UCG.004	-0.206847	3.49904e-07	1.23387e-06	-0.163357	0.000115611	0.000267898	FALSE	FALSE	Stable
g__Olsenella	g__probable_genus_10	-0.188077	3.77827e-06	1.15224e-05	-0.103066	0.0154157	0.0245676	FALSE	FALSE	Stable
g__Olsenella	g__Rikenellaceae_RC9_gut_group	-0.354937	3.90522e-19	5.39652e-18	-0.197082	3.07535e-06	8.76441e-06	FALSE	FALSE	Stable
g__Olsenella	g__Ruminococcus	0.273353	1.1283e-11	7.29434e-11	0.397587	2.38878e-22	4.11605e-21	FALSE	FALSE	Stable
g__Olsenella	g__Ruminococcus_gauvreauii_group	0.562814	4.27822e-51	7.88262e-49	0.445298	3.05133e-28	1.00844e-26	FALSE	FALSE	Stable
g__Olsenella	g__Shuttleworthia	0.185741	5.00001e-06	1.49392e-05	0.324707	5.09241e-15	4.27762e-14	FALSE	FALSE	Stable
g__Olsenella	g__Succiniclasticum	0.195937	1.4342e-06	4.63599e-06	0.272307	7.68612e-11	3.81656e-10	FALSE	FALSE	Stable
g__Olsenella	g__Succinivibrio	-0.166482	4.42027e-05	0.000113642	-0.0973532	0.0221647	0.0342932	FALSE	FALSE	Stable
g__Olsenella	g__Syntrophococcus	0.582258	2.20486e-55	5.4166e-53	0.647078	8.46561e-67	4.26667e-64	FALSE	FALSE	Stable
g__Olsenella	g__UCG.002	-0.322079	7.48952e-16	7.26286e-15	-0.268663	1.39742e-10	6.67584e-10	FALSE	FALSE	Stable
g__Olsenella	g__UCG.004	-0.13451	0.000995205	0.00206804	-0.318323	1.82862e-14	1.3964e-13	FALSE	FALSE	Stable
g__Olsenella	g__UCG.010	-0.323304	5.74176e-16	5.59253e-15	-0.20123	1.87968e-06	5.51591e-06	FALSE	FALSE	Stable
g__Olsenella	Unassigned103	0.344943	4.28349e-18	5.23248e-17	0.357492	4.38943e-18	4.9714e-17	FALSE	FALSE	Stable
g__Olsenella	Unassigned37	-0.0952541	0.0200261	0.032202	-0.23819	1.46802e-08	5.82583e-08	FALSE	FALSE	Stable
g__Oribacterium	g__Anaerovibrio	0.206359	3.73315e-07	1.30808e-06	0.114143	0.007265	0.0125289	FALSE	FALSE	Stable
g__Oribacterium	g__Candidatus_Saccharimonas	-0.294102	2.34402e-13	1.80579e-12	-0.317953	1.96725e-14	1.49097e-13	FALSE	FALSE	Stable
g__Oribacterium	g__Dialister	0.208403	2.84317e-07	1.02366e-06	0.21031	6.16961e-07	1.95565e-06	FALSE	FALSE	Stable
g__Oribacterium	g__Eubacterium_coprostanoligenes_group	0.25055	5.53699e-10	2.88054e-09	0.155628	0.000242038	0.000531535	FALSE	FALSE	Stable
g__Oribacterium	g__probable_genus_10	-0.35342	5.64815e-19	7.66139e-18	-0.312082	6.19616e-14	4.4296e-13	FALSE	FALSE	Stable
g__Oribacterium	g__Syntrophococcus	0.380893	5.15074e-22	9.73359e-21	0.216948	2.6468e-07	8.8052e-07	FALSE	FALSE	Stable
g__Oribacterium	g__Treponema	-0.107096	0.00888113	0.0154494	-0.130855	0.00206521	0.0039241	FALSE	FALSE	Stable
g__Oribacterium	g__UCG.010	-0.376933	1.47303e-21	2.73687e-20	-0.349579	2.60385e-17	2.66465e-16	FALSE	FALSE	Stable
g__Oribacterium	Unassigned42	0.256799	1.97716e-10	1.07541e-09	0.135463	0.00142194	0.00275638	FALSE	FALSE	Stable
g__Oribacterium	Unassigned43	0.190674	2.75541e-06	8.55646e-06	0.230628	4.24612e-08	1.57646e-07	FALSE	FALSE	Stable
g__Prevotella	g__Acetitomaculum	-0.107921	0.00836764	0.0146949	-0.144217	0.000677755	0.00137737	FALSE	FALSE	Stable
g__Prevotella	g__Butyrivibrio	-0.147249	0.000309839	0.000696194	-0.267289	1.74671e-10	8.22748e-10	FALSE	FALSE	Stable
g__Prevotella	g__Christensenellaceae_R.7_group	-0.148536	0.000273902	0.00061922	-0.22482	9.36661e-08	3.28974e-07	FALSE	FALSE	Stable
g__Prevotella	g__Clostridia_vadinBB60_group	-0.166004	4.65182e-05	0.000119456	-0.114793	0.00693729	0.0120048	FALSE	FALSE	Stable
g__Prevotella	g__Defluviitaleaceae_UCG.011	-0.209393	2.48946e-07	9.02329e-07	-0.164247	0.00010595	0.000247789	FALSE	FALSE	Stable
g__Prevotella	g__Eubacterium_coprostanoligenes_group	-0.243033	1.84293e-09	8.87739e-09	-0.113469	0.00761928	0.0130681	FALSE	FALSE	Stable
g__Prevotella	g__Eubacterium_nodatum_group	-0.127317	0.00184338	0.00361321	-0.0968613	0.0228508	0.0352466	FALSE	FALSE	Stable
g__Prevotella	g__Fibrobacter	-0.171952	2.43707e-05	6.51555e-05	-0.267711	1.63131e-10	7.72e-10	FALSE	FALSE	Stable
g__Prevotella	g__Lachnospiraceae_ND3007_group	-0.27469	8.87597e-12	5.82337e-11	-0.167705	7.5167e-05	0.000180616	FALSE	FALSE	Stable
g__Prevotella	g__Lachnospiraceae_NK3A20_group	-0.207417	3.2436e-07	1.15485e-06	-0.19756	2.90728e-06	8.32539e-06	FALSE	FALSE	Stable
g__Prevotella	g__Lachnospiraceae_XPB1014_group	-0.0947695	0.0206693	0.0331639	-0.108433	0.0107925	0.0178342	FALSE	FALSE	Stable
g__Prevotella	g__Moryella	-0.249185	6.90883e-10	3.53598e-09	-0.212747	4.53642e-07	1.47507e-06	FALSE	FALSE	Stable
g__Prevotella	g__NK4A214_group	-0.1699	3.05372e-05	8.0474e-05	-0.166609	8.38636e-05	0.000200082	FALSE	FALSE	Stable
g__Prevotella	g__Oribacterium	-0.239931	2.99197e-09	1.40451e-08	-0.112847	0.00795946	0.0135641	FALSE	FALSE	Stable
g__Prevotella	g__Prevotellaceae_UCG.001	0.426376	1.00385e-27	3.08265e-26	0.239463	1.22338e-08	4.88912e-08	FALSE	FALSE	Stable
g__Prevotella	g__Prevotellaceae_YAB2003_group	0.485703	1.32004e-36	8.84427e-35	0.316335	2.70563e-14	2.00535e-13	FALSE	FALSE	Stable
g__Prevotella	g__Rikenellaceae_RC9_gut_group	-0.136243	0.000853949	0.00178965	-0.242374	8.03135e-09	3.25779e-08	FALSE	FALSE	Stable
g__Prevotella	g__Saccharofermentans	-0.102322	0.0124436	0.0208589	-0.187414	9.31118e-06	2.50619e-05	FALSE	FALSE	Stable
g__Prevotella	g__Treponema	-0.171392	2.59251e-05	6.89777e-05	-0.161153	0.000143216	0.00032661	FALSE	FALSE	Stable
g__Prevotella	g__UCG.002	-0.125962	0.00206345	0.00400904	-0.20404	1.33867e-06	4.03401e-06	FALSE	FALSE	Stable
g__Prevotella	Unassigned129	-0.266946	3.49935e-11	2.07986e-10	-0.30787	1.38943e-13	9.39961e-13	FALSE	FALSE	Stable
g__Prevotella	Unassigned131	-0.419695	7.87915e-27	2.1776e-25	-0.410669	7.16176e-24	1.48846e-22	FALSE	FALSE	Stable
g__Prevotella	Unassigned135	-0.118152	0.00387054	0.00718536	-0.117704	0.00562679	0.00995927	FALSE	FALSE	Stable
g__Prevotella	Unassigned37	-0.267348	3.26194e-11	1.94398e-10	-0.123179	0.00374918	0.00681547	FALSE	FALSE	Stable
g__Prevotella	Unassigned43	-0.270765	1.78852e-11	1.12023e-10	-0.1674	7.74932e-05	0.000185984	FALSE	FALSE	Stable
g__Prevotellaceae_Ga6A1_group	g__Acetitomaculum	-0.216418	9.51739e-08	3.68528e-07	-0.106887	0.0119778	0.0194736	FALSE	FALSE	Stable
g__Prevotellaceae_Ga6A1_group	g__Butyrivibrio	-0.105102	0.0102409	0.0175797	-0.137139	0.0012379	0.00242527	FALSE	FALSE	Stable
g__Prevotellaceae_Ga6A1_group	g__Candidatus_Saccharimonas	0.167541	3.94476e-05	0.00010201	0.166742	8.27604e-05	0.000197684	FALSE	FALSE	Stable
g__Prevotellaceae_Ga6A1_group	g__Erysipelotrichaceae_UCG.009	-0.151972	0.000196121	0.000453107	-0.235316	2.2075e-08	8.57479e-08	FALSE	FALSE	Stable
g__Prevotellaceae_Ga6A1_group	g__Oribacterium	-0.314475	3.79523e-15	3.52573e-14	-0.116484	0.00614596	0.0108023	FALSE	FALSE	Stable
g__Prevotellaceae_Ga6A1_group	g__Prevotellaceae_UCG.001	0.241569	2.31841e-09	1.10237e-08	0.325828	4.05598e-15	3.45526e-14	FALSE	FALSE	Stable
g__Prevotellaceae_Ga6A1_group	g__Prevotellaceae_UCG.004	0.292197	3.39108e-13	2.55893e-12	0.315652	3.09391e-14	2.2764e-13	FALSE	FALSE	Stable
g__Prevotellaceae_Ga6A1_group	g__Ruminococcus_gauvreauii_group	-0.17795	1.24172e-05	3.48407e-05	-0.224983	9.16367e-08	3.23537e-07	FALSE	FALSE	Stable
g__Prevotellaceae_Ga6A1_group	g__Syntrophococcus	-0.21065	2.10112e-07	7.67864e-07	-0.224356	9.96905e-08	3.49524e-07	FALSE	FALSE	Stable
g__Prevotellaceae_Ga6A1_group	g__UCG.002	0.19858	1.02636e-06	3.39712e-06	0.168565	6.89415e-05	0.000167252	FALSE	FALSE	Stable
g__Prevotellaceae_Ga6A1_group	g__UCG.010	0.240119	2.90586e-09	1.3697e-08	0.288836	4.55751e-12	2.56646e-11	FALSE	FALSE	Stable
g__Prevotellaceae_UCG.001	g__Clostridia_UCG.014	-0.221755	4.48481e-08	1.80289e-07	-0.0920001	0.03068	0.046123	FALSE	FALSE	Stable
g__Prevotellaceae_UCG.001	g__Clostridia_vadinBB60_group	-0.283882	1.64508e-12	1.15103e-11	-0.285351	8.39809e-12	4.58822e-11	FALSE	FALSE	Stable
g__Prevotellaceae_UCG.001	g__Dialister	-0.102984	0.011884	0.0200119	-0.154958	0.000257658	0.000562772	FALSE	FALSE	Stable
g__Prevotellaceae_UCG.001	g__Erysipelotrichaceae_UCG.009	-0.106213	0.00946221	0.0163829	-0.127821	0.00262408	0.00490281	FALSE	FALSE	Stable
g__Prevotellaceae_UCG.001	g__Eubacterium_nodatum_group	-0.168782	3.44914e-05	9.00361e-05	-0.116716	0.00604415	0.0106326	FALSE	FALSE	Stable
g__Prevotellaceae_UCG.001	g__Oribacterium	-0.131165	0.00133058	0.00268178	-0.163222	0.000117148	0.000271147	FALSE	FALSE	Stable
g__Prevotellaceae_UCG.001	g__Prevotellaceae_UCG.003	0.242452	2.01882e-09	9.64061e-09	0.30833	1.27286e-13	8.69859e-13	FALSE	FALSE	Stable
g__Prevotellaceae_UCG.001	g__Prevotellaceae_UCG.004	0.304268	3.11845e-14	2.64172e-13	0.308373	1.2626e-13	8.65784e-13	FALSE	FALSE	Stable
g__Prevotellaceae_UCG.001	g__Prevotellaceae_YAB2003_group	0.39491	1.10984e-23	2.38239e-22	0.31415	4.14819e-14	3.01904e-13	FALSE	FALSE	Stable
g__Prevotellaceae_UCG.001	g__probable_genus_10	-0.0902941	0.0275078	0.0430125	-0.160364	0.00015453	0.000349788	FALSE	FALSE	Stable
g__Prevotellaceae_UCG.001	g__RF39	-0.213977	1.33427e-07	5.04284e-07	-0.108197	0.0109663	0.0180914	FALSE	FALSE	Stable
g__Prevotellaceae_UCG.001	g__Rikenellaceae_RC9_gut_group	-0.210437	2.16244e-07	7.88971e-07	-0.163156	0.00011791	0.000272365	FALSE	FALSE	Stable
g__Prevotellaceae_UCG.001	g__Ruminococcus	-0.105804	0.00974261	0.0167895	-0.107401	0.0115717	0.0188742	FALSE	FALSE	Stable
g__Prevotellaceae_UCG.001	g__Shuttleworthia	-0.260414	1.07595e-10	6.03786e-10	-0.227286	6.71147e-08	2.41613e-07	FALSE	FALSE	Stable
g__Prevotellaceae_UCG.001	g__UCG.002	-0.194814	1.65109e-06	5.26019e-06	-0.148077	0.000482316	0.00100036	FALSE	FALSE	Stable
g__Prevotellaceae_UCG.001	g__UCG.004	-0.184304	5.93071e-06	1.74837e-05	-0.174718	3.66862e-05	9.19892e-05	FALSE	FALSE	Stable
g__Prevotellaceae_UCG.001	g__Veillonellaceae_UCG.001	0.218677	6.93726e-08	2.72923e-07	0.100587	0.0180838	0.0283932	FALSE	FALSE	Stable
g__Prevotellaceae_UCG.003	g__Acetitomaculum	-0.106292	0.00940864	0.0163029	-0.168443	6.97911e-05	0.000168906	FALSE	FALSE	Stable
g__Prevotellaceae_UCG.003	g__Anaerovibrio	0.326568	2.81149e-16	2.85147e-15	0.347818	3.84315e-17	3.8739e-16	FALSE	FALSE	Stable
g__Prevotellaceae_UCG.003	g__Candidatus_Saccharimonas	-0.112403	0.00601343	0.0108095	-0.139592	0.00100781	0.00199387	FALSE	FALSE	Stable
g__Prevotellaceae_UCG.003	g__Christensenellaceae_R.7_group	-0.191403	2.51982e-06	7.89138e-06	-0.125908	0.00304387	0.00564012	FALSE	FALSE	Stable
g__Prevotellaceae_UCG.003	g__Clostridia_UCG.014	-0.180747	8.99772e-06	2.58363e-05	-0.246453	4.41222e-09	1.84928e-08	FALSE	FALSE	Stable
g__Prevotellaceae_UCG.003	g__Desulfovibrio	0.268329	2.74774e-11	1.67362e-10	0.113462	0.00762309	0.0130681	FALSE	FALSE	Stable
g__Prevotellaceae_UCG.003	g__Dialister	-0.173946	1.95267e-05	5.29737e-05	-0.208059	8.16972e-07	2.54956e-06	FALSE	FALSE	Stable
g__Prevotellaceae_UCG.003	g__Erysipelotrichaceae_UCG.009	-0.244812	1.39138e-09	6.80608e-09	-0.222456	1.28487e-07	4.42787e-07	FALSE	FALSE	Stable
g__Prevotellaceae_UCG.003	g__Lachnospiraceae_ND3007_group	0.202271	6.38272e-07	2.16777e-06	0.325345	4.47462e-15	3.77441e-14	FALSE	FALSE	Stable
g__Prevotellaceae_UCG.003	g__Lachnospiraceae_XPB1014_group	0.27084	1.76497e-11	1.10862e-10	0.351383	1.74278e-17	1.85897e-16	FALSE	FALSE	Stable
g__Prevotellaceae_UCG.003	g__NK4A214_group	0.225165	2.74534e-08	1.13457e-07	0.318654	1.71243e-14	1.32271e-13	FALSE	FALSE	Stable
g__Prevotellaceae_UCG.003	g__Prevotellaceae_UCG.004	0.344348	4.92651e-18	5.91984e-17	0.385893	4.8244e-21	7.2582e-20	FALSE	FALSE	Stable
g__Prevotellaceae_UCG.003	g__Prevotellaceae_YAB2003_group	0.0927181	0.0235949	0.0372897	0.0946388	0.0261847	0.0398704	FALSE	FALSE	Stable
g__Prevotellaceae_UCG.003	g__probable_genus_10	-0.298368	1.01519e-13	8.04514e-13	-0.263542	3.18844e-10	1.46756e-09	FALSE	FALSE	Stable
g__Prevotellaceae_UCG.003	g__Pseudobutyrivibrio	0.215307	1.11044e-07	4.26246e-07	0.226408	7.5612e-08	2.70753e-07	FALSE	FALSE	Stable
g__Prevotellaceae_UCG.003	g__RF39	-0.20663	3.60118e-07	1.26787e-06	-0.304108	2.82736e-13	1.84465e-12	FALSE	FALSE	Stable
g__Prevotellaceae_UCG.003	g__Ruminococcus_gauvreauii_group	-0.246397	1.0813e-09	5.37247e-09	-0.318767	1.67456e-14	1.29843e-13	FALSE	FALSE	Stable
g__Prevotellaceae_UCG.003	g__Saccharofermentans	-0.293284	2.74777e-13	2.10219e-12	-0.159933	0.000161053	0.000363587	FALSE	FALSE	Stable
g__Prevotellaceae_UCG.003	g__Selenomonas	0.157856	0.000108852	0.000263605	0.232757	3.16013e-08	1.20204e-07	FALSE	FALSE	Stable
g__Prevotellaceae_UCG.003	g__Shuttleworthia	-0.302753	4.23332e-14	3.51875e-13	-0.409859	8.93867e-24	1.83881e-22	FALSE	FALSE	Stable
g__Prevotellaceae_UCG.003	g__Syntrophococcus	-0.239509	3.1942e-09	1.4931e-08	-0.359091	3.04484e-18	3.56884e-17	FALSE	FALSE	Stable
g__Prevotellaceae_UCG.003	g__UCG.002	0.294747	2.06726e-13	1.59815e-12	0.348174	3.55287e-17	3.61746e-16	FALSE	FALSE	Stable
g__Prevotellaceae_UCG.003	g__UCG.010	0.188994	3.38127e-06	1.03978e-05	0.159393	0.000169595	0.000379894	FALSE	FALSE	Stable
g__Prevotellaceae_UCG.003	g__Veillonellaceae_UCG.001	0.348335	1.91839e-18	2.45177e-17	0.202965	1.52514e-06	4.54834e-06	FALSE	FALSE	Stable
g__Prevotellaceae_UCG.003	Unassigned129	0.222353	4.11706e-08	1.66413e-07	0.221909	1.38169e-07	4.74528e-07	FALSE	FALSE	Stable
g__Prevotellaceae_UCG.003	Unassigned135	0.177399	1.32235e-05	3.68689e-05	0.141735	0.000839775	0.00168289	FALSE	FALSE	Stable
g__Prevotellaceae_UCG.003	Unassigned37	0.155654	0.000136022	0.000323731	0.325821	4.06198e-15	3.45526e-14	FALSE	FALSE	Stable
g__Prevotellaceae_UCG.003	Unassigned42	0.180636	9.11473e-06	2.61384e-05	0.0904945	0.0335297	0.0499969	FALSE	FALSE	Stable
g__Prevotellaceae_UCG.003	Unassigned43	0.345378	3.86657e-18	4.77597e-17	0.408747	1.21061e-23	2.46126e-22	FALSE	FALSE	Stable
g__Prevotellaceae_UCG.004	g__Defluviitaleaceae_UCG.011	0.13315	0.00112085	0.00229888	0.226179	7.79878e-08	2.7778e-07	FALSE	FALSE	Stable
g__Prevotellaceae_UCG.004	g__Desulfovibrio	0.2283	1.73636e-08	7.3545e-08	0.106388	0.0123847	0.0200542	FALSE	FALSE	Stable
g__Prevotellaceae_UCG.004	g__Prevotellaceae_YAB2003_group	0.375943	1.91167e-21	3.46451e-20	0.257386	8.39908e-10	3.77117e-09	FALSE	FALSE	Stable
g__Prevotellaceae_YAB2003_group	g__Candidatus_Saccharimonas	0.300538	6.59819e-14	5.30495e-13	0.117809	0.00558398	0.00990088	FALSE	FALSE	Stable
g__Prevotellaceae_YAB2003_group	g__Eubacterium_nodatum_group	-0.100242	0.0143551	0.0238103	-0.147069	0.000527517	0.00108518	FALSE	FALSE	Stable
g__Prevotellaceae_YAB2003_group	g__Lachnospiraceae_ND3007_group	-0.292513	3.19032e-13	2.41568e-12	-0.229149	5.20423e-08	1.89724e-07	FALSE	FALSE	Stable
g__Prevotellaceae_YAB2003_group	g__Lachnospiraceae_NK3A20_group	-0.202786	5.96931e-07	2.0399e-06	-0.225682	8.34051e-08	2.96029e-07	FALSE	FALSE	Stable
g__Prevotellaceae_YAB2003_group	g__Lachnospiraceae_XPB1014_group	-0.255867	2.30952e-10	1.24242e-09	-0.239455	1.2247e-08	4.88912e-08	FALSE	FALSE	Stable
g__Prevotellaceae_YAB2003_group	g__Moryella	-0.250782	5.33181e-10	2.78691e-09	-0.15241	0.000325989	0.000699886	FALSE	FALSE	Stable
g__Prevotellaceae_YAB2003_group	g__NK4A214_group	-0.173527	2.04615e-05	5.52385e-05	-0.11358	0.00755959	0.0129814	FALSE	FALSE	Stable
g__Prevotellaceae_YAB2003_group	g__Oribacterium	-0.269638	2.18264e-11	1.35177e-10	-0.22311	1.17767e-07	4.1147e-07	FALSE	FALSE	Stable
g__Prevotellaceae_YAB2003_group	g__Rikenellaceae_RC9_gut_group	-0.126479	0.00197682	0.00384749	-0.1867	1.00823e-05	2.70292e-05	FALSE	FALSE	Stable
g__Prevotellaceae_YAB2003_group	g__Selenomonas	0.133716	0.00106687	0.00219837	0.125824	0.00306369	0.00565158	FALSE	FALSE	Stable
g__Prevotellaceae_YAB2003_group	g__Shuttleworthia	0.1371	0.000791184	0.00166601	0.170413	5.71678e-05	0.000139697	FALSE	FALSE	Stable
g__Prevotellaceae_YAB2003_group	g__UCG.004	-0.154799	0.00014819	0.000350802	-0.136981	0.00125421	0.00245483	FALSE	FALSE	Stable
g__Prevotellaceae_YAB2003_group	Unassigned129	-0.164532	5.44091e-05	0.000137799	-0.0992035	0.0197416	0.0307804	FALSE	FALSE	Stable
g__Prevotellaceae_YAB2003_group	Unassigned131	-0.350604	1.11468e-18	1.44974e-17	-0.332339	1.06122e-15	9.50856e-15	FALSE	FALSE	Stable
g__Prevotellaceae_YAB2003_group	Unassigned37	-0.232435	9.39169e-09	4.12824e-08	-0.173548	4.14315e-05	0.000103502	FALSE	FALSE	Stable
g__Prevotellaceae_YAB2003_group	Unassigned42	-0.251794	4.52081e-10	2.38556e-09	-0.162353	0.000127507	0.000293442	FALSE	FALSE	Stable
g__Prevotellaceae_YAB2003_group	Unassigned43	-0.1857	5.02488e-06	1.49933e-05	-0.168972	6.6167e-05	0.000160908	FALSE	FALSE	Stable
g__probable_genus_10	g__Dialister	-0.103817	0.0112119	0.0189813	-0.270843	9.78284e-11	4.81029e-10	FALSE	FALSE	Stable
g__probable_genus_10	g__NK4A214_group	-0.131738	0.00126657	0.00256445	-0.234763	2.38638e-08	9.22963e-08	FALSE	FALSE	Stable
g__probable_genus_10	g__Succiniclasticum	-0.185546	5.11754e-06	1.52082e-05	-0.0926561	0.0295048	0.0446224	FALSE	FALSE	Stable
g__probable_genus_10	g__Succinivibrio	0.311029	7.79876e-15	7.06683e-14	0.248854	3.08533e-09	1.31224e-08	FALSE	FALSE	Stable
g__probable_genus_10	g__Treponema	0.195693	1.47882e-06	4.75244e-06	0.129835	0.00223972	0.00422383	FALSE	FALSE	Stable
g__probable_genus_10	g__UCG.010	0.310194	9.27392e-15	8.36924e-14	0.274644	5.21365e-11	2.65422e-10	FALSE	FALSE	Stable
g__probable_genus_10	Unassigned43	-0.307323	1.67465e-14	1.45202e-13	-0.199466	2.32021e-06	6.70134e-06	FALSE	FALSE	Stable
g__Pseudobutyrivibrio	g__Candidatus_Saccharimonas	-0.302178	4.75215e-14	3.92052e-13	-0.303235	3.32912e-13	2.14425e-12	FALSE	FALSE	Stable
g__Pseudobutyrivibrio	g__Clostridium_methylpentosum_group	0.270655	1.82399e-11	1.13601e-10	0.428127	5.18642e-26	1.39411e-24	FALSE	FALSE	Stable
g__Pseudobutyrivibrio	g__Dialister	-0.348467	1.85915e-18	2.38987e-17	-0.382959	1.00662e-20	1.44953e-19	FALSE	FALSE	Stable
g__Pseudobutyrivibrio	g__Eubacterium_coprostanoligenes_group	-0.259594	1.23619e-10	6.90208e-10	-0.161983	0.00013217	0.000303479	FALSE	FALSE	Stable
g__Pseudobutyrivibrio	g__probable_genus_10	0.179051	1.09456e-05	3.10664e-05	0.337019	3.96859e-16	3.68695e-15	FALSE	FALSE	Stable
g__Pseudobutyrivibrio	g__Selenomonas	0.445957	1.8247e-30	7.33528e-29	0.263577	3.17074e-10	1.46275e-09	FALSE	FALSE	Stable
g__Pseudobutyrivibrio	g__Shuttleworthia	-0.351622	8.72557e-19	1.16038e-17	-0.199696	2.25759e-06	6.54865e-06	FALSE	FALSE	Stable
g__Pseudobutyrivibrio	g__Succinivibrio	0.224573	2.99109e-08	1.22696e-07	0.230853	4.11637e-08	1.53111e-07	FALSE	FALSE	Stable
g__Pseudobutyrivibrio	g__Syntrophococcus	-0.107223	0.0088003	0.0153571	-0.302072	4.13489e-13	2.62137e-12	FALSE	FALSE	Stable
g__Pseudobutyrivibrio	Unassigned133	0.175913	1.56535e-05	4.32085e-05	0.23872	1.36097e-08	5.41165e-08	FALSE	FALSE	Stable
g__Pseudobutyrivibrio	Unassigned135	0.405382	5.58457e-25	1.35687e-23	0.297581	9.46582e-13	5.81801e-12	FALSE	FALSE	Stable
g__Pseudobutyrivibrio	Unassigned42	0.374268	2.96413e-21	5.28523e-20	0.271681	8.52216e-11	4.21095e-10	FALSE	FALSE	Stable
g__RF39	g__Candidatus_Saccharimonas	0.414684	3.58562e-26	9.43785e-25	0.480162	3.51777e-33	1.5417e-31	FALSE	FALSE	Stable
g__RF39	g__Christensenellaceae_R.7_group	0.177588	1.29417e-05	3.62056e-05	0.285151	8.69651e-12	4.73842e-11	FALSE	FALSE	Stable
g__RF39	g__Clostridia_UCG.014	0.591644	1.47338e-57	4.65376e-55	0.490217	1.03095e-34	5.46944e-33	FALSE	FALSE	Stable
g__RF39	g__Clostridia_vadinBB60_group	0.334215	5.099e-17	5.49946e-16	0.144428	0.000665383	0.00135359	FALSE	FALSE	Stable
g__RF39	g__Defluviitaleaceae_UCG.011	0.354536	4.30564e-19	5.87641e-18	0.34773	3.91849e-17	3.93019e-16	FALSE	FALSE	Stable
g__RF39	g__Dialister	0.28828	7.18147e-13	5.27516e-12	0.187768	8.94913e-06	2.41842e-05	FALSE	FALSE	Stable
g__RF39	g__Eubacterium_coprostanoligenes_group	0.243963	1.59141e-09	7.73323e-09	0.296996	1.05321e-12	6.45369e-12	FALSE	FALSE	Stable
g__RF39	g__Eubacterium_nodatum_group	0.253492	3.4216e-10	1.81855e-09	0.329509	1.90835e-15	1.66547e-14	FALSE	FALSE	Stable
g__RF39	g__Eubacterium_ruminantium_group	0.265226	4.71775e-11	2.75951e-10	0.393688	6.59542e-22	1.06986e-20	FALSE	FALSE	Stable
g__RF39	g__Lachnospiraceae_ND3007_group	-0.308992	1.18855e-14	1.05538e-13	-0.152043	0.000337129	0.00071997	FALSE	FALSE	Stable
g__RF39	g__Lachnospiraceae_XPB1014_group	-0.317053	2.20039e-15	2.07909e-14	-0.179016	2.33049e-05	6.00035e-05	FALSE	FALSE	Stable
g__RF39	g__Moryella	-0.104735	0.0105101	0.0179721	-0.119227	0.00503396	0.00900485	FALSE	FALSE	Stable
g__RF39	g__NK4A214_group	0.189319	3.2505e-06	1.00375e-05	0.171731	4.99632e-05	0.000123439	FALSE	FALSE	Stable
g__RF39	g__Oribacterium	-0.140978	0.000556981	0.00119099	-0.214648	3.55951e-07	1.17063e-06	FALSE	FALSE	Stable
g__RF39	g__probable_genus_10	0.255886	2.30213e-10	1.24147e-09	0.272954	6.90537e-11	3.43734e-10	FALSE	FALSE	Stable
g__RF39	g__Pseudobutyrivibrio	-0.268856	2.50487e-11	1.53841e-10	-0.15311	0.000305689	0.000658407	FALSE	FALSE	Stable
g__RF39	g__Ruminococcus	0.209983	2.29909e-07	8.37444e-07	0.265834	2.2089e-10	1.02607e-09	FALSE	FALSE	Stable
g__RF39	g__Saccharofermentans	0.46925	5.76316e-34	3.18559e-32	0.481606	2.13431e-33	9.56172e-32	FALSE	FALSE	Stable
g__RF39	g__Selenomonas	-0.168494	3.55866e-05	9.24583e-05	-0.115533	0.00658056	0.0114861	FALSE	FALSE	Stable
g__RF39	g__Shuttleworthia	0.424627	1.72919e-27	5.16654e-26	0.289099	4.35061e-12	2.45682e-11	FALSE	FALSE	Stable
g__RF39	g__Syntrophococcus	0.102376	0.0123966	0.0208275	0.295567	1.36598e-12	8.19588e-12	FALSE	FALSE	Stable
g__RF39	g__UCG.010	0.280332	3.17742e-12	2.1954e-11	0.246181	4.5933e-09	1.92118e-08	FALSE	FALSE	Stable
g__RF39	Unassigned135	-0.318406	1.64962e-15	1.56537e-14	-0.17743	2.75873e-05	7.00453e-05	FALSE	FALSE	Stable
g__Rikenellaceae_RC9_gut_group	g__Acetitomaculum	-0.274355	9.42746e-12	6.1669e-11	-0.186082	1.07997e-05	2.87992e-05	FALSE	FALSE	Stable
g__Rikenellaceae_RC9_gut_group	g__Butyrivibrio	0.156332	0.000127044	0.00030367	0.318622	1.72341e-14	1.32611e-13	FALSE	FALSE	Stable
g__Rikenellaceae_RC9_gut_group	g__Christensenellaceae_R.7_group	0.419414	8.58404e-27	2.34313e-25	0.485396	5.68347e-34	2.86447e-32	FALSE	FALSE	Stable
g__Rikenellaceae_RC9_gut_group	g__Clostridia_vadinBB60_group	0.274032	9.9898e-12	6.51547e-11	0.398581	1.83979e-22	3.22523e-21	FALSE	FALSE	Stable
g__Rikenellaceae_RC9_gut_group	g__Clostridium_methylpentosum_group	0.122044	0.00284148	0.00539272	0.234753	2.38981e-08	9.22963e-08	FALSE	FALSE	Stable
g__Rikenellaceae_RC9_gut_group	g__Desulfovibrio	-0.165159	5.09063e-05	0.00012982	-0.294463	1.66791e-12	9.86073e-12	FALSE	FALSE	Stable
g__Rikenellaceae_RC9_gut_group	g__Dialister	-0.220145	5.63908e-08	2.24649e-07	-0.298982	7.32209e-13	4.55596e-12	FALSE	FALSE	Stable
g__Rikenellaceae_RC9_gut_group	g__Lachnospiraceae_ND3007_group	0.314259	3.97163e-15	3.67417e-14	0.303392	3.23306e-13	2.08906e-12	FALSE	FALSE	Stable
g__Rikenellaceae_RC9_gut_group	g__Lachnospiraceae_NK3A20_group	-0.401357	1.78428e-24	4.15268e-23	-0.293742	1.89956e-12	1.11648e-11	FALSE	FALSE	Stable
g__Rikenellaceae_RC9_gut_group	g__NK4A214_group	0.367011	1.92574e-20	3.01972e-19	0.249565	2.77368e-09	1.18973e-08	FALSE	FALSE	Stable
g__Rikenellaceae_RC9_gut_group	g__Oribacterium	-0.258333	1.52899e-10	8.38858e-10	-0.203111	1.49839e-06	4.48724e-06	FALSE	FALSE	Stable
g__Rikenellaceae_RC9_gut_group	g__probable_genus_10	0.174416	1.85263e-05	5.05782e-05	0.341004	1.69447e-16	1.62669e-15	FALSE	FALSE	Stable
g__Rikenellaceae_RC9_gut_group	g__Ruminococcus	-0.267475	3.19032e-11	1.9116e-10	-0.160466	0.000153024	0.000347014	FALSE	FALSE	Stable
g__Rikenellaceae_RC9_gut_group	g__Succiniclasticum	-0.208124	2.95127e-07	1.05587e-06	-0.155355	0.000248291	0.000544662	FALSE	FALSE	Stable
g__Rikenellaceae_RC9_gut_group	g__Succinivibrio	0.113862	0.00538683	0.00975855	0.107024	0.011869	0.0193279	FALSE	FALSE	Stable
g__Rikenellaceae_RC9_gut_group	g__Syntrophococcus	-0.436598	3.92022e-29	1.33348e-27	-0.267866	1.59061e-10	7.56289e-10	FALSE	FALSE	Stable
g__Rikenellaceae_RC9_gut_group	g__UCG.002	0.360249	1.05545e-19	1.54543e-18	0.295605	1.35643e-12	8.16289e-12	FALSE	FALSE	Stable
g__Rikenellaceae_RC9_gut_group	g__UCG.004	0.156751	0.000121777	0.000292026	0.208038	8.19163e-07	2.55245e-06	FALSE	FALSE	Stable
g__Rikenellaceae_RC9_gut_group	g__UCG.010	0.447274	1.17596e-30	4.90575e-29	0.457429	6.76754e-30	2.3523e-28	FALSE	FALSE	Stable
g__Rikenellaceae_RC9_gut_group	Unassigned131	0.121885	0.0028781	0.00544819	0.315199	3.38049e-14	2.46923e-13	FALSE	FALSE	Stable
g__Ruminococcus	g__Dialister	0.350723	1.08333e-18	1.41731e-17	0.361841	1.61504e-18	1.91524e-17	FALSE	FALSE	Stable
g__Ruminococcus	g__Eubacterium_nodatum_group	0.130742	0.00137975	0.00277331	0.203753	1.38609e-06	4.15826e-06	FALSE	FALSE	Stable
g__Ruminococcus	g__Selenomonas	0.103518	0.0114487	0.0193229	0.112926	0.00791587	0.0135012	FALSE	FALSE	Stable
g__Ruminococcus	g__Succiniclasticum	0.224579	2.98847e-08	1.22696e-07	0.365456	6.95156e-19	8.59776e-18	FALSE	FALSE	Stable
g__Ruminococcus_gauvreauii_group	g__Clostridium_methylpentosum_group	0.181742	8.01374e-06	2.3283e-05	0.349892	2.42894e-17	2.51115e-16	FALSE	FALSE	Stable
g__Ruminococcus_gauvreauii_group	g__Eubacterium_coprostanoligenes_group	0.21321	1.48249e-07	5.55555e-07	0.305132	2.3325e-13	1.5367e-12	FALSE	FALSE	Stable
g__Ruminococcus_gauvreauii_group	g__Eubacterium_nodatum_group	0.233551	7.94068e-09	3.54684e-08	0.381531	1.43604e-20	2.03878e-19	FALSE	FALSE	Stable
g__Ruminococcus_gauvreauii_group	g__NK4A214_group	-0.179543	1.03428e-05	2.9431e-05	-0.273753	6.04815e-11	3.04827e-10	FALSE	FALSE	Stable
g__Ruminococcus_gauvreauii_group	g__Shuttleworthia	0.153249	0.000172895	0.00040452	0.263432	3.24475e-10	1.49007e-09	FALSE	FALSE	Stable
g__Ruminococcus_gauvreauii_group	g__Succiniclasticum	0.189445	3.20124e-06	9.89921e-06	0.138231	0.00113004	0.00222259	FALSE	FALSE	Stable
g__Ruminococcus_gauvreauii_group	g__Syntrophococcus	0.538735	3.65356e-46	4.75177e-44	0.510431	5.92817e-38	4.97966e-36	FALSE	FALSE	Stable
g__Ruminococcus_gauvreauii_group	g__Treponema	-0.152002	0.00019553	0.000452214	-0.125846	0.00305861	0.00565158	FALSE	FALSE	Stable
g__Ruminococcus_gauvreauii_group	g__UCG.002	-0.215113	1.14073e-07	4.37116e-07	-0.204809	1.21884e-06	3.69501e-06	FALSE	FALSE	Stable
g__Ruminococcus_gauvreauii_group	g__Veillonellaceae_UCG.001	0.112335	0.00604381	0.0108523	0.191239	6.04707e-06	1.66315e-05	FALSE	FALSE	Stable
g__Ruminococcus_gauvreauii_group	Unassigned131	0.126976	0.00189669	0.0037013	0.131101	0.00202511	0.00385517	FALSE	FALSE	Stable
g__Ruminococcus_gauvreauii_group	Unassigned42	0.107476	0.00864164	0.015116	0.190629	6.48167e-06	1.77783e-05	FALSE	FALSE	Stable
g__Ruminococcus_gauvreauii_group	Unassigned43	-0.143389	0.000445763	0.000969699	-0.110756	0.00920643	0.0154926	FALSE	FALSE	Stable
g__Saccharofermentans	g__Candidatus_Saccharimonas	0.193638	1.9119e-06	6.08231e-06	0.332223	1.0871e-15	9.69728e-15	FALSE	FALSE	Stable
g__Saccharofermentans	g__Clostridia_UCG.014	0.194904	1.63258e-06	5.20872e-06	0.152389	0.000326607	0.000700469	FALSE	FALSE	Stable
g__Saccharofermentans	g__Clostridia_vadinBB60_group	0.223659	3.41317e-08	1.38723e-07	0.109646	0.0099366	0.0166519	FALSE	FALSE	Stable
g__Saccharofermentans	g__Defluviitaleaceae_UCG.011	0.275278	7.98368e-12	5.28123e-11	0.37307	1.13704e-19	1.48849e-18	FALSE	FALSE	Stable
g__Saccharofermentans	g__Eubacterium_coprostanoligenes_group	0.109432	0.00749532	0.0133003	0.186104	1.07728e-05	2.87771e-05	FALSE	FALSE	Stable
g__Saccharofermentans	g__Eubacterium_nodatum_group	0.173307	2.09698e-05	5.64728e-05	0.155213	0.000251617	0.00055077	FALSE	FALSE	Stable
g__Saccharofermentans	g__Eubacterium_ruminantium_group	0.296448	1.4821e-13	1.15792e-12	0.351461	1.71276e-17	1.83666e-16	FALSE	FALSE	Stable
g__Saccharofermentans	g__Lachnospiraceae_NK3A20_group	-0.163284	6.2065e-05	0.000156116	-0.168817	6.72106e-05	0.000163249	FALSE	FALSE	Stable
g__Saccharofermentans	g__Oribacterium	-0.182922	6.98002e-06	2.04138e-05	-0.354884	7.93664e-18	8.79135e-17	FALSE	FALSE	Stable
g__Saccharofermentans	g__probable_genus_10	0.359822	1.17358e-19	1.70709e-18	0.424846	1.33852e-25	3.49341e-24	FALSE	FALSE	Stable
g__Saccharofermentans	g__Treponema	0.14716	0.000312466	0.000700671	0.101679	0.0168621	0.026662	FALSE	FALSE	Stable
g__Saccharofermentans	Unassigned43	-0.0956128	0.0195614	0.0315465	-0.108291	0.0108967	0.0179916	FALSE	FALSE	Stable
g__Selenomonas	g__Candidatus_Saccharimonas	-0.137464	0.000765798	0.00161409	-0.107955	0.0111473	0.0183154	FALSE	FALSE	Stable
g__Selenomonas	g__Dialister	-0.18439	5.87096e-06	1.73539e-05	-0.125004	0.00326289	0.00599634	FALSE	FALSE	Stable
g__Selenomonas	g__Succinivibrio	0.161839	7.22086e-05	0.000180195	0.129459	0.00230718	0.00434699	FALSE	FALSE	Stable
g__Selenomonas	g__Veillonellaceae_UCG.001	0.409444	1.70149e-25	4.27499e-24	0.324207	5.63481e-15	4.67481e-14	FALSE	FALSE	Stable
g__Shuttleworthia	g__Anaerovibrio	-0.475538	5.86907e-35	3.50716e-33	-0.317556	2.12784e-14	1.60664e-13	FALSE	FALSE	Stable
g__Shuttleworthia	g__Candidatus_Saccharimonas	0.201637	6.92942e-07	2.33847e-06	0.197166	3.04535e-06	8.69607e-06	FALSE	FALSE	Stable
g__Shuttleworthia	g__Dialister	0.540855	1.39454e-46	2.05556e-44	0.537701	1.10342e-42	1.71115e-40	FALSE	FALSE	Stable
g__Shuttleworthia	g__Eubacterium_coprostanoligenes_group	0.169205	3.29413e-05	8.62953e-05	0.1232	0.00374303	0.00681043	FALSE	FALSE	Stable
g__Shuttleworthia	g__Ruminococcus	0.290149	5.02729e-13	3.74254e-12	0.294516	1.65203e-12	9.79555e-12	FALSE	FALSE	Stable
g__Shuttleworthia	g__Selenomonas	-0.127125	0.00187319	0.00366515	-0.101537	0.0170166	0.0268852	FALSE	FALSE	Stable
g__Shuttleworthia	g__Syntrophococcus	0.309864	9.92735e-15	8.88638e-14	0.416181	1.55875e-24	3.45322e-23	FALSE	FALSE	Stable
g__Shuttleworthia	Unassigned131	-0.091005	0.0263061	0.041221	-0.168484	6.95016e-05	0.000168408	FALSE	FALSE	Stable
g__Shuttleworthia	Unassigned133	-0.23696	4.73048e-09	2.16545e-08	-0.115055	0.00680897	0.0118132	FALSE	FALSE	Stable
g__Shuttleworthia	Unassigned42	-0.325958	3.21447e-16	3.23054e-15	-0.211244	5.48573e-07	1.75265e-06	FALSE	FALSE	Stable
g__Shuttleworthia	Unassigned43	-0.309769	1.01243e-14	9.02618e-14	-0.307959	1.36614e-13	9.27317e-13	FALSE	FALSE	Stable
g__Succiniclasticum	Unassigned135	0.414944	3.31567e-26	8.83248e-25	0.29089	3.16588e-12	1.81835e-11	FALSE	FALSE	Stable
g__Syntrophococcus	g__Anaerovibrio	-0.0893506	0.0291753	0.0452995	-0.208612	7.62792e-07	2.38787e-06	FALSE	FALSE	Stable
g__Syntrophococcus	g__Clostridium_methylpentosum_group	-0.114356	0.00518831	0.0094182	-0.106178	0.0125596	0.0203211	FALSE	FALSE	Stable
g__Syntrophococcus	g__Dialister	0.42508	1.50256e-27	4.55091e-26	0.497839	6.55956e-36	3.77831e-34	FALSE	FALSE	Stable
g__Syntrophococcus	g__Eubacterium_coprostanoligenes_group	0.342798	7.08433e-18	8.33163e-17	0.446497	2.10871e-28	7.08528e-27	FALSE	FALSE	Stable
g__Syntrophococcus	g__Eubacterium_nodatum_group	0.306855	1.8427e-14	1.59149e-13	0.353822	1.00869e-17	1.09329e-16	FALSE	FALSE	Stable
g__Syntrophococcus	g__NK4A214_group	-0.2187	6.91498e-08	2.72532e-07	-0.196674	3.22602e-06	9.15404e-06	FALSE	FALSE	Stable
g__Syntrophococcus	g__probable_genus_10	-0.269877	2.09255e-11	1.29961e-10	-0.112951	0.00790165	0.0134998	FALSE	FALSE	Stable
g__Syntrophococcus	g__Ruminococcus	0.25942	1.27291e-10	7.08918e-10	0.323149	6.97651e-15	5.74067e-14	FALSE	FALSE	Stable
g__Syntrophococcus	g__Selenomonas	-0.0915031	0.0254914	0.0400295	-0.121748	0.00417538	0.00753587	FALSE	FALSE	Stable
g__Syntrophococcus	g__Succiniclasticum	0.211823	1.79178e-07	6.6271e-07	0.188112	8.61173e-06	2.3335e-05	FALSE	FALSE	Stable
g__Syntrophococcus	g__Treponema	-0.0977745	0.0169546	0.0277063	-0.190823	6.3404e-06	1.74145e-05	FALSE	FALSE	Stable
g__Syntrophococcus	g__UCG.002	-0.250892	5.23744e-10	2.74407e-09	-0.262248	3.91696e-10	1.79468e-09	FALSE	FALSE	Stable
g__Syntrophococcus	g__UCG.010	-0.304215	3.15244e-14	2.66032e-13	-0.232307	3.36491e-08	1.27512e-07	FALSE	FALSE	Stable
g__Syntrophococcus	Unassigned133	0.142853	0.000468557	0.00101567	0.112643	0.00807454	0.0137485	FALSE	FALSE	Stable
g__Syntrophococcus	Unassigned135	-0.125815	0.00208875	0.00405463	-0.103183	0.015299	0.0244009	FALSE	FALSE	Stable
g__Syntrophococcus	Unassigned43	-0.10861	0.00795946	0.0140562	-0.107737	0.0113131	0.0184852	FALSE	FALSE	Stable
g__UCG.002	g__Succinivibrio	0.301173	5.81252e-14	4.72481e-13	0.165288	9.56185e-05	0.000225458	FALSE	FALSE	Stable
g__UCG.002	g__UCG.010	0.455067	8.39691e-32	3.86783e-30	0.387735	3.02907e-21	4.69739e-20	FALSE	FALSE	Stable
g__UCG.002	Unassigned135	0.134829	0.000967681	0.00201463	0.154273	0.000274579	0.000596498	FALSE	FALSE	Stable
g__UCG.002	Unassigned43	0.202077	6.54602e-07	2.21983e-06	0.213683	4.02706e-07	1.31368e-06	FALSE	FALSE	Stable
g__UCG.004	g__Acetitomaculum	-0.144999	0.000383443	0.000846101	-0.242472	7.91703e-09	3.21789e-08	FALSE	FALSE	Stable
g__UCG.004	g__Candidatus_Saccharimonas	-0.118599	0.00373732	0.00694389	-0.274059	5.74743e-11	2.90871e-10	FALSE	FALSE	Stable
g__UCG.004	g__Clostridia_vadinBB60_group	0.338478	1.928e-17	2.16387e-16	0.507201	2.02038e-37	1.50855e-35	FALSE	FALSE	Stable
g__UCG.004	g__Dialister	-0.0886756	0.0304208	0.0470024	-0.228635	5.58386e-08	2.0283e-07	FALSE	FALSE	Stable
g__UCG.004	g__Ruminococcus	-0.134432	0.00100202	0.0020783	-0.279229	2.40859e-11	1.26781e-10	FALSE	FALSE	Stable
g__UCG.004	g__Succiniclasticum	-0.202415	6.26484e-07	2.13101e-06	-0.171408	5.16462e-05	0.000127158	FALSE	FALSE	Stable
g__UCG.004	g__Treponema	0.0931953	0.0228841	0.0363743	0.209209	7.08062e-07	2.22692e-06	FALSE	FALSE	Stable
g__UCG.004	g__UCG.002	0.207331	3.2809e-07	1.16625e-06	0.219187	1.97746e-07	6.68886e-07	FALSE	FALSE	Stable
g__UCG.004	g__Veillonellaceae_UCG.001	-0.250702	5.40171e-10	2.81679e-09	-0.236645	1.82937e-08	7.18911e-08	FALSE	FALSE	Stable
g__UCG.004	Unassigned131	0.137479	0.000764777	0.00161348	0.264248	2.84893e-10	1.32033e-09	FALSE	FALSE	Stable
g__UCG.004	Unassigned37	0.152541	0.000185436	0.000430218	0.261957	4.1014e-10	1.87493e-09	FALSE	FALSE	Stable
g__UCG.004	Unassigned43	0.132239	0.00121297	0.00246723	0.136643	0.00128988	0.00251977	FALSE	FALSE	Stable
g__UCG.010	g__Candidatus_Saccharimonas	0.23195	1.00999e-08	4.4132e-08	0.176208	3.13848e-05	7.93875e-05	FALSE	FALSE	Stable
g__UCG.010	g__Succinivibrio	0.196369	1.35836e-06	4.39726e-06	0.106057	0.012661	0.0204688	FALSE	FALSE	Stable
g__Veillonellaceae_UCG.001	g__Dialister	-0.248899	7.23468e-10	3.68569e-09	-0.132922	0.00174933	0.00336191	FALSE	FALSE	Stable
g__Veillonellaceae_UCG.001	g__Treponema	-0.158289	0.000104156	0.000253066	-0.125956	0.00303265	0.00562449	FALSE	FALSE	Stable
Unassigned103	g__Acetitomaculum	0.123562	0.00251295	0.00481467	0.275498	4.52047e-11	2.33076e-10	FALSE	FALSE	Stable
Unassigned103	g__Anaerovibrio	-0.119078	0.003599	0.00670377	-0.260831	4.89969e-10	2.22472e-09	FALSE	FALSE	Stable
Unassigned103	g__Butyrivibrio	-0.247442	9.14754e-10	4.60711e-09	-0.367957	3.85603e-19	4.88916e-18	FALSE	FALSE	Stable
Unassigned103	g__Christensenellaceae_R.7_group	-0.309979	9.69395e-15	8.71273e-14	-0.270222	1.08323e-10	5.28763e-10	FALSE	FALSE	Stable
Unassigned103	g__Clostridia_UCG.014	0.208403	2.8432e-07	1.02366e-06	0.394043	6.0149e-22	9.85857e-21	FALSE	FALSE	Stable
Unassigned103	g__Clostridium_methylpentosum_group	-0.271064	1.69622e-11	1.07152e-10	-0.378716	2.87738e-20	3.97316e-19	FALSE	FALSE	Stable
Unassigned103	g__Dialister	0.268159	2.83072e-11	1.71943e-10	0.378909	2.74445e-20	3.81574e-19	FALSE	FALSE	Stable
Unassigned103	g__Eubacterium_coprostanoligenes_group	0.253914	3.19152e-10	1.70446e-09	0.283615	1.13531e-11	6.15266e-11	FALSE	FALSE	Stable
Unassigned103	g__Lachnospiraceae_ND3007_group	-0.156927	0.00011962	0.000287166	-0.332367	1.05503e-15	9.49531e-15	FALSE	FALSE	Stable
Unassigned103	g__Lachnospiraceae_NK3A20_group	0.335258	4.02448e-17	4.40501e-16	0.270722	9.98021e-11	4.8954e-10	FALSE	FALSE	Stable
Unassigned103	g__Lachnospiraceae_XPB1014_group	-0.151566	0.000204076	0.000470012	-0.212201	4.86125e-07	1.56805e-06	FALSE	FALSE	Stable
Unassigned103	g__Muribaculaceae	0.223346	3.57053e-08	1.44587e-07	0.394426	5.44774e-22	9.00217e-21	FALSE	FALSE	Stable
Unassigned103	g__Oribacterium	0.188976	3.38881e-06	1.04065e-05	0.163555	0.0001134	0.000263683	FALSE	FALSE	Stable
Unassigned103	g__probable_genus_10	-0.315159	3.28611e-15	3.06565e-14	-0.40487	3.45549e-23	6.51054e-22	FALSE	FALSE	Stable
Unassigned103	g__Pseudobutyrivibrio	-0.14555	0.00036404	0.000809751	-0.244448	5.93058e-09	2.45504e-08	FALSE	FALSE	Stable
Unassigned103	g__Rikenellaceae_RC9_gut_group	-0.239427	3.2351e-09	1.50585e-08	-0.204021	1.34171e-06	4.03713e-06	FALSE	FALSE	Stable
Unassigned103	g__Ruminococcus	0.265036	4.87474e-11	2.84381e-10	0.299836	6.25655e-13	3.91714e-12	FALSE	FALSE	Stable
Unassigned103	g__Shuttleworthia	0.132594	0.00117625	0.00239916	0.207931	8.30054e-07	2.57841e-06	FALSE	FALSE	Stable
Unassigned103	g__Succiniclasticum	0.201294	7.2442e-07	2.43418e-06	0.230335	4.42143e-08	1.63253e-07	FALSE	FALSE	Stable
Unassigned103	g__Succinivibrio	-0.0989161	0.0157046	0.025874	-0.103756	0.0147375	0.0235799	FALSE	FALSE	Stable
Unassigned103	g__Syntrophococcus	0.339532	1.51235e-17	1.70602e-16	0.391712	1.09764e-21	1.72879e-20	FALSE	FALSE	Stable
Unassigned103	g__UCG.010	-0.183494	6.52567e-06	1.91103e-05	-0.147612	0.000502681	0.00103832	FALSE	FALSE	Stable
Unassigned103	Unassigned129	0.13917	0.000656727	0.00139216	0.197075	3.07798e-06	8.76441e-06	FALSE	FALSE	Stable
Unassigned104	g__Acetitomaculum	0.162391	6.81638e-05	0.00017068	0.178823	2.37902e-05	6.1097e-05	FALSE	FALSE	Stable
Unassigned104	g__Anaerovibrio	0.249271	6.8127e-10	3.503e-09	0.107885	0.0112006	0.0183879	FALSE	FALSE	Stable
Unassigned104	g__Christensenellaceae_R.7_group	-0.159896	8.83263e-05	0.000217957	-0.114966	0.00685241	0.0118783	FALSE	FALSE	Stable
Unassigned104	g__Clostridia_UCG.014	-0.216329	9.63549e-08	3.71799e-07	-0.116184	0.0062801	0.0109902	FALSE	FALSE	Stable
Unassigned104	g__Clostridia_vadinBB60_group	-0.427166	7.84419e-28	2.44275e-26	-0.415875	1.69783e-24	3.72046e-23	FALSE	FALSE	Stable
Unassigned104	g__Clostridium_methylpentosum_group	-0.0899972	0.0280234	0.0436952	-0.108129	0.0110173	0.0181313	FALSE	FALSE	Stable
Unassigned104	g__Dialister	-0.179356	1.05674e-05	3.00314e-05	-0.117932	0.00553393	0.00982943	FALSE	FALSE	Stable
Unassigned104	g__Eubacterium_ruminantium_group	-0.113584	0.00550158	0.00993789	-0.197933	2.78239e-06	7.97909e-06	FALSE	FALSE	Stable
Unassigned104	g__Fibrobacter	-0.149008	0.000261719	0.000594106	-0.191511	5.86246e-06	1.619e-05	FALSE	FALSE	Stable
Unassigned104	g__Lachnospiraceae_XPB1014_group	0.173792	1.98644e-05	5.38238e-05	0.175819	3.26916e-05	8.2486e-05	FALSE	FALSE	Stable
Unassigned104	g__Moryella	0.174094	1.92057e-05	5.2231e-05	0.215041	3.3848e-07	1.11499e-06	FALSE	FALSE	Stable
Unassigned104	g__Prevotella	0.365937	2.52983e-20	3.9115e-19	0.230173	4.52103e-08	1.66625e-07	FALSE	FALSE	Stable
Unassigned104	g__Prevotellaceae_Ga6A1_group	0.230477	1.25814e-08	5.4331e-08	0.316638	2.54914e-14	1.90336e-13	FALSE	FALSE	Stable
Unassigned104	g__Prevotellaceae_UCG.001	0.496298	2.20237e-38	1.62315e-36	0.524029	2.93724e-40	3.70092e-38	FALSE	FALSE	Stable
Unassigned104	g__Prevotellaceae_UCG.003	0.290044	5.12935e-13	3.79298e-12	0.357889	4.00947e-18	4.56672e-17	FALSE	FALSE	Stable
Unassigned104	g__Prevotellaceae_UCG.004	0.278994	4.0629e-12	2.78977e-11	0.350424	2.1582e-17	2.25437e-16	FALSE	FALSE	Stable
Unassigned104	g__Prevotellaceae_YAB2003_group	0.23017	1.31695e-08	5.67596e-08	0.233429	2.87737e-08	1.10281e-07	FALSE	FALSE	Stable
Unassigned104	g__probable_genus_10	-0.226507	2.25817e-08	9.43821e-08	-0.296579	1.13636e-12	6.91164e-12	FALSE	FALSE	Stable
Unassigned104	g__RF39	-0.236963	4.72813e-09	2.16545e-08	-0.215709	3.10634e-07	1.02831e-06	FALSE	FALSE	Stable
Unassigned104	g__Rikenellaceae_RC9_gut_group	-0.227294	2.01261e-08	8.44379e-08	-0.276677	3.70868e-11	1.92203e-10	FALSE	FALSE	Stable
Unassigned104	g__Saccharofermentans	-0.154294	0.000155848	0.000366966	-0.152962	0.000309892	0.000666748	FALSE	FALSE	Stable
Unassigned104	g__Shuttleworthia	-0.371564	5.98565e-21	1.02591e-19	-0.283262	1.20669e-11	6.48717e-11	FALSE	FALSE	Stable
Unassigned104	g__Succinivibrio	-0.211199	1.95028e-07	7.15103e-07	-0.219807	1.82305e-07	6.18734e-07	FALSE	FALSE	Stable
Unassigned104	g__UCG.002	-0.234159	7.24431e-09	3.24892e-08	-0.117254	0.0058135	0.0102537	FALSE	FALSE	Stable
Unassigned104	g__UCG.004	-0.16005	8.69287e-05	0.000214988	-0.163642	0.000112434	0.000262042	FALSE	FALSE	Stable
Unassigned104	g__Veillonellaceae_UCG.001	0.287445	8.41429e-13	6.07974e-12	0.157709	0.000199038	0.000440945	FALSE	FALSE	Stable
Unassigned104	Unassigned131	-0.192677	2.15359e-06	6.78288e-06	-0.145192	0.000622388	0.00127126	FALSE	FALSE	Stable
Unassigned104	Unassigned37	0.107227	0.00879821	0.0153571	0.188337	8.39707e-06	2.2784e-05	FALSE	FALSE	Stable
Unassigned129	g__Acetitomaculum	0.336774	2.84898e-17	3.18136e-16	0.176991	2.88977e-05	7.32803e-05	FALSE	FALSE	Stable
Unassigned129	g__Anaerovibrio	0.221773	4.47319e-08	1.8015e-07	0.144543	0.000658747	0.0013428	FALSE	FALSE	Stable
Unassigned129	g__Eubacterium_coprostanoligenes_group	0.275265	8.00186e-12	5.28123e-11	0.124837	0.00330493	0.00606807	FALSE	FALSE	Stable
Unassigned129	g__Lachnospiraceae_ND3007_group	0.324528	4.39692e-16	4.30158e-15	0.133639	0.00165056	0.00317815	FALSE	FALSE	Stable
Unassigned129	g__Lachnospiraceae_NK3A20_group	0.275675	7.43074e-12	4.96356e-11	0.340771	1.78157e-16	1.69417e-15	FALSE	FALSE	Stable
Unassigned129	g__Lachnospiraceae_XPB1014_group	0.362415	6.1478e-20	9.24679e-19	0.168238	7.12433e-05	0.000172008	FALSE	FALSE	Stable
Unassigned129	g__Moryella	0.397646	5.13449e-24	1.18254e-22	0.350215	2.26085e-17	2.34942e-16	FALSE	FALSE	Stable
Unassigned129	g__NK4A214_group	0.279283	3.85352e-12	2.65424e-11	0.377908	3.50908e-20	4.74785e-19	FALSE	FALSE	Stable
Unassigned129	g__Oribacterium	0.325336	3.68485e-16	3.63714e-15	0.277946	2.99403e-11	1.56531e-10	FALSE	FALSE	Stable
Unassigned129	g__probable_genus_10	-0.219663	6.03678e-08	2.39629e-07	-0.286159	7.29369e-12	4.02851e-11	FALSE	FALSE	Stable
Unassigned129	g__Pseudobutyrivibrio	0.2585	1.48649e-10	8.17568e-10	0.279859	2.16389e-11	1.14499e-10	FALSE	FALSE	Stable
Unassigned129	g__Ruminococcus	0.136032	0.000870112	0.00182007	0.222487	1.27951e-07	4.41692e-07	FALSE	FALSE	Stable
Unassigned129	g__Selenomonas	0.178783	1.12874e-05	3.19546e-05	0.135605	0.00140539	0.00272692	FALSE	FALSE	Stable
Unassigned129	g__Shuttleworthia	-0.21385	1.35773e-07	5.12276e-07	-0.10385	0.0146472	0.0234728	FALSE	FALSE	Stable
Unassigned129	g__Succiniclasticum	0.153457	0.00016937	0.000397112	0.204249	1.305e-06	3.93845e-06	FALSE	FALSE	Stable
Unassigned129	g__Treponema	-0.201501	7.05303e-07	2.37356e-06	-0.20031	2.09848e-06	6.13122e-06	FALSE	FALSE	Stable
Unassigned129	g__UCG.002	0.0979319	0.0167772	0.0274773	0.150144	0.000400606	0.000843909	FALSE	FALSE	Stable
Unassigned129	g__Veillonellaceae_UCG.001	0.218791	6.82737e-08	2.69559e-07	0.221285	1.5006e-07	5.13619e-07	FALSE	FALSE	Stable
Unassigned129	Unassigned42	0.278086	4.79656e-12	3.26313e-11	0.125834	0.00306142	0.00565158	FALSE	FALSE	Stable
Unassigned129	Unassigned43	0.442251	6.21902e-30	2.33055e-28	0.277042	3.48789e-11	1.81695e-10	FALSE	FALSE	Stable
Unassigned131	g__Candidatus_Saccharimonas	-0.300566	6.56092e-14	5.29423e-13	-0.118453	0.0053276	0.00948802	FALSE	FALSE	Stable
Unassigned131	g__Dialister	-0.100569	0.0140386	0.0233202	-0.272228	7.78768e-11	3.85749e-10	FALSE	FALSE	Stable
Unassigned131	g__Eubacterium_nodatum_group	0.124301	0.00236577	0.00454449	0.18395	1.36632e-05	3.60064e-05	FALSE	FALSE	Stable
Unassigned131	g__Treponema	0.193421	1.96416e-06	6.23064e-06	0.184163	1.33469e-05	3.52192e-05	FALSE	FALSE	Stable
Unassigned131	Unassigned42	0.128162	0.0017173	0.00339014	0.294581	1.63283e-12	9.71031e-12	FALSE	FALSE	Stable
Unassigned133	g__Anaerovibrio	0.231952	1.00973e-08	4.4132e-08	0.242796	7.55146e-09	3.07551e-08	FALSE	FALSE	Stable
Unassigned133	g__Dialister	-0.152794	0.000180854	0.000421104	-0.229623	4.87665e-08	1.78104e-07	FALSE	FALSE	Stable
Unassigned133	g__Eubacterium_nodatum_group	0.401527	1.69938e-24	4.01375e-23	0.381121	1.58974e-20	2.24119e-19	FALSE	FALSE	Stable
Unassigned133	g__Veillonellaceae_UCG.001	0.273636	1.07254e-11	6.97464e-11	0.307758	1.41947e-13	9.57072e-13	FALSE	FALSE	Stable
Unassigned133	Unassigned135	0.088181	0.0313622	0.0482545	0.0924574	0.0298567	0.0450532	FALSE	FALSE	Stable
Unassigned135	g__Anaerovibrio	0.508538	1.62229e-40	1.55951e-38	0.406702	2.10866e-23	4.16771e-22	FALSE	FALSE	Stable
Unassigned135	g__Candidatus_Saccharimonas	-0.16535	4.98828e-05	0.00012765	-0.17844	2.47817e-05	6.34814e-05	FALSE	FALSE	Stable
Unassigned135	g__Selenomonas	0.421506	4.52799e-27	1.26726e-25	0.359038	3.08218e-18	3.59172e-17	FALSE	FALSE	Stable
Unassigned135	g__Succinivibrio	0.113656	0.00547155	0.00989175	0.166242	8.69852e-05	0.000206795	FALSE	FALSE	Stable
Unassigned135	g__Veillonellaceae_UCG.001	0.514059	1.65826e-41	1.74591e-39	0.334087	7.36416e-16	6.68745e-15	FALSE	FALSE	Stable
Unassigned37	g__Candidatus_Saccharimonas	-0.0875668	0.0325657	0.049898	-0.0925196	0.0297461	0.0449199	FALSE	FALSE	Stable
Unassigned37	g__Christensenellaceae_R.7_group	0.250063	5.99295e-10	3.09589e-09	0.267179	1.77809e-10	8.35577e-10	FALSE	FALSE	Stable
Unassigned37	g__Clostridia_UCG.014	-0.159127	9.55913e-05	0.000234575	-0.163953	0.000109053	0.000254457	FALSE	FALSE	Stable
Unassigned37	g__Defluviitaleaceae_UCG.011	0.316826	2.30933e-15	2.17274e-14	0.366885	4.96697e-19	6.25838e-18	FALSE	FALSE	Stable
Unassigned37	g__Dialister	-0.186737	4.43915e-06	1.34084e-05	-0.291866	2.65989e-12	1.54981e-11	FALSE	FALSE	Stable
Unassigned37	g__Erysipelotrichaceae_UCG.009	0.336447	3.07002e-17	3.3939e-16	0.320082	1.28956e-14	1.01158e-13	FALSE	FALSE	Stable
Unassigned37	g__Eubacterium_coprostanoligenes_group	0.304124	3.21057e-14	2.69548e-13	0.278057	2.93861e-11	1.54277e-10	FALSE	FALSE	Stable
Unassigned37	g__Eubacterium_nodatum_group	0.206963	3.44548e-07	1.22082e-06	0.191922	5.59345e-06	1.54896e-05	FALSE	FALSE	Stable
Unassigned37	g__Lachnospiraceae_ND3007_group	0.422091	3.78283e-27	1.11518e-25	0.518956	2.18836e-39	2.43722e-37	FALSE	FALSE	Stable
Unassigned37	g__Lachnospiraceae_NK3A20_group	0.218184	7.43554e-08	2.90973e-07	0.352493	1.35944e-17	1.46557e-16	FALSE	FALSE	Stable
Unassigned37	g__Lachnospiraceae_XPB1014_group	0.373554	3.57037e-21	6.31528e-20	0.519327	1.89109e-39	2.24261e-37	FALSE	FALSE	Stable
Unassigned37	g__Moryella	0.615378	2.17359e-63	9.61162e-61	0.666668	3.2089e-72	3.23457e-69	FALSE	FALSE	Stable
Unassigned37	g__NK4A214_group	0.511795	4.246e-41	4.26723e-39	0.509017	1.01566e-37	8.19031e-36	FALSE	FALSE	Stable
Unassigned37	g__Oribacterium	0.246989	9.83533e-10	4.93105e-09	0.291006	3.10124e-12	1.78631e-11	FALSE	FALSE	Stable
Unassigned37	g__probable_genus_10	-0.198263	1.0686e-06	3.52111e-06	-0.111947	0.00847641	0.01436	FALSE	FALSE	Stable
Unassigned37	g__Ruminococcus	-0.144782	0.000391319	0.000862618	-0.101013	0.0175989	0.0277616	FALSE	FALSE	Stable
Unassigned37	g__Shuttleworthia	-0.351603	8.76453e-19	1.16038e-17	-0.384212	7.35933e-21	1.09091e-19	FALSE	FALSE	Stable
Unassigned37	g__Succiniclasticum	-0.129283	0.00156224	0.00311181	-0.107734	0.0113149	0.0184852	FALSE	FALSE	Stable
Unassigned37	g__Succinivibrio	-0.169451	3.20689e-05	8.41094e-05	-0.206721	9.64058e-07	2.98089e-06	FALSE	FALSE	Stable
Unassigned37	Unassigned129	0.332287	7.8773e-17	8.33335e-16	0.228885	5.39628e-08	1.9637e-07	FALSE	FALSE	Stable
Unassigned37	Unassigned133	0.346992	2.63995e-18	3.31644e-17	0.290863	3.1813e-12	1.82202e-11	FALSE	FALSE	Stable
Unassigned37	Unassigned42	0.308622	1.28262e-14	1.12983e-13	0.318771	1.67328e-14	1.29843e-13	FALSE	FALSE	Stable
Unassigned37	Unassigned43	0.4673	1.15943e-33	6.1241e-32	0.457577	6.45447e-30	2.28284e-28	FALSE	FALSE	Stable
Unassigned42	g__Anaerovibrio	0.435163	6.22284e-29	2.02334e-27	0.302521	3.80346e-13	2.42651e-12	FALSE	FALSE	Stable
Unassigned42	g__Dialister	-0.158114	0.000106034	0.000257346	-0.235786	2.06575e-08	8.07082e-08	FALSE	FALSE	Stable
Unassigned42	g__Eubacterium_nodatum_group	0.115061	0.00491661	0.00895438	0.293187	2.09926e-12	1.22762e-11	FALSE	FALSE	Stable
Unassigned42	g__NK4A214_group	0.114952	0.00495792	0.0090222	0.253966	1.42312e-09	6.27791e-09	FALSE	FALSE	Stable
Unassigned42	g__Veillonellaceae_UCG.001	0.35554	3.37029e-19	4.74631e-18	0.214304	3.7199e-07	1.2194e-06	FALSE	FALSE	Stable
Unassigned42	Unassigned133	0.456918	4.44163e-32	2.13488e-30	0.43573	5.53288e-27	1.60602e-25	FALSE	FALSE	Stable
Unassigned42	Unassigned43	0.319684	1.25485e-15	1.20107e-14	0.269309	1.25775e-10	6.08065e-10	FALSE	FALSE	Stable
Unassigned43	g__Anaerovibrio	0.163058	6.35625e-05	0.000159519	0.279248	2.40107e-11	1.26716e-10	FALSE	FALSE	Stable
Unassigned43	g__Candidatus_Saccharimonas	-0.13849	0.000698373	0.0014762	-0.103643	0.0148461	0.0237349	FALSE	FALSE	Stable
Unassigned43	g__Dialister	-0.178677	1.14265e-05	3.22975e-05	-0.15067	0.000382006	0.000808105	FALSE	FALSE	Stable
Unassigned43	g__Eubacterium_nodatum_group	0.123373	0.00255173	0.00488474	0.178567	2.44497e-05	6.27108e-05	FALSE	FALSE	Stable
Unassigned43	g__Selenomonas	0.093822	0.0219788	0.0351121	0.159639	0.00016566	0.000372735	FALSE	FALSE	Stable
Unassigned43	g__UCG.010	0.127576	0.00180386	0.00354519	0.111166	0.00894931	0.0151104	FALSE	FALSE	Stable
Unassigned43	g__Veillonellaceae_UCG.001	0.19688	1.27354e-06	4.14088e-06	0.159779	0.000163451	0.000368175	FALSE	FALSE	Stable
Unassigned43	Unassigned133	0.253999	3.14689e-10	1.68469e-09	0.128281	0.00253121	0.0047425	FALSE	FALSE	Stable

## Sheet: Table S9.
Table S9. Distribution of Significant Spearman's Rank Correlation Pairs Across Two Enterotypes (FDR < 0.05)
Pairwise combinations of relationships for all significant genera (1 for presence, 0 for absence)	E1	E2
g__Methanobrevibacter@Unassigned103	1	0
g__Methanobrevibacter@g__Bacteroidales_UCG.001	1	0
g__Methanobrevibacter@g__F082	1	1
g__Methanobrevibacter@g__Muribaculaceae	1	1
g__Methanobrevibacter@g__Prevotella	1	0
g__Methanobrevibacter@g__Prevotellaceae_UCG.001	1	0
g__Methanobrevibacter@g__Desulfovibrio	1	1
g__Methanobrevibacter@g__Fibrobacter	1	1
g__Methanobrevibacter@g__UCG.004	1	1
g__Methanobrevibacter@g__Erysipelotrichaceae_UCG.006	1	0
g__Methanobrevibacter@g__Erysipelotrichaceae_UCG.009	1	1
g__Methanobrevibacter@g__RF39	1	0
g__Methanobrevibacter@Unassigned127	1	0
g__Methanobrevibacter@g__Saccharofermentans	1	0
g__Methanobrevibacter@g__Clostridia_UCG.014	1	0
g__Methanobrevibacter@g__Clostridia_vadinBB60_group	1	1
g__Methanobrevibacter@g__Defluviitaleaceae_UCG.011	1	0
g__Methanobrevibacter@Unassigned129	1	0
g__Methanobrevibacter@g__Acetitomaculum	1	1
g__Methanobrevibacter@g__Butyrivibrio	1	0
g__Methanobrevibacter@g__Eubacterium_ruminantium_group	1	0
g__Methanobrevibacter@g__Lachnospiraceae_ND3007_group	1	0
g__Methanobrevibacter@g__Lachnospiraceae_NK3A20_group	1	1
g__Methanobrevibacter@g__Lachnospiraceae_XPB1014_group	1	0
g__Methanobrevibacter@g__Oribacterium	1	1
g__Methanobrevibacter@g__Pseudobutyrivibrio	1	1
g__Methanobrevibacter@g__Shuttleworthia	1	1
g__Methanobrevibacter@g__Syntrophococcus	1	0
g__Methanobrevibacter@g__Clostridium_methylpentosum_group	1	1
g__Methanobrevibacter@g__Eubacterium_coprostanoligenes_group	1	0
g__Methanobrevibacter@Unassigned42	1	0
g__Methanobrevibacter@g__NK4A214_group	1	1
g__Methanobrevibacter@g__UCG.002	1	0
g__Methanobrevibacter@g__UCG.005	1	0
g__Methanobrevibacter@Unassigned133	1	1
g__Methanobrevibacter@Unassigned135	1	1
g__Methanobrevibacter@g__Anaerovibrio	1	1
g__Methanobrevibacter@g__Selenomonas	1	1
g__Methanobrevibacter@g__Veillonellaceae_UCG.001	1	1
g__Methanobrevibacter@g__Dialister	1	1
g__Methanobrevibacter@g__Treponema	1	1
Unassigned81@g__Bacteroidales_RF16_group	1	0
Unassigned81@g__Bacteroidales_UCG.001	1	0
Unassigned81@g__F082	1	0
Unassigned81@g__Muribaculaceae	1	0
Unassigned81@g__Prevotellaceae_Ga6A1_group	1	0
Unassigned81@g__Prevotellaceae_YAB2003_group	1	0
Unassigned81@g__Rikenellaceae_RC9_gut_group	1	0
Unassigned81@g__UCG.004	1	0
Unassigned81@Unassigned37	1	0
Unassigned81@g__Erysipelotrichaceae_UCG.006	1	0
Unassigned81@g__RF39	1	0
Unassigned81@g__Christensenellaceae_R.7_group	1	0
Unassigned81@g__Clostridia_UCG.014	1	0
Unassigned81@g__Clostridia_vadinBB60_group	1	0
Unassigned81@g__Defluviitaleaceae_UCG.011	1	0
Unassigned81@g__Blautia	1	0
Unassigned81@g__Lachnospiraceae_NK3A20_group	1	0
Unassigned81@g__Lachnospiraceae_XPB1014_group	1	0
Unassigned81@g__Oribacterium	1	0
Unassigned81@g__Pseudobutyrivibrio	1	0
Unassigned81@g__Ruminococcus_gauvreauii_group	1	0
Unassigned81@g__Syntrophococcus	1	0
Unassigned81@Unassigned131	1	0
Unassigned81@g__NK4A214_group	1	0
Unassigned81@g__UCG.005	1	0
Unassigned81@Unassigned132	1	0
Unassigned81@Unassigned43	1	0
Unassigned81@g__UCG.010	1	0
Unassigned81@g__Succiniclasticum	1	0
Unassigned81@Unassigned135	1	0
Unassigned81@g__Anaerovibrio	1	0
Unassigned81@g__Veillonellaceae_UCG.001	1	0
Unassigned81@g__Candidatus_Saccharimonas	1	0
g__Olsenella@Unassigned103	1	1
g__Olsenella@g__Bacteroidales_RF16_group	1	1
g__Olsenella@g__Bacteroidales_UCG.001	1	1
g__Olsenella@g__F082	1	1
g__Olsenella@g__Muribaculaceae	1	1
g__Olsenella@g__Prevotella	1	1
g__Olsenella@g__Prevotellaceae_Ga6A1_group	1	1
g__Olsenella@g__Prevotellaceae_UCG.001	1	1
g__Olsenella@g__Prevotellaceae_UCG.003	1	1
g__Olsenella@g__Prevotellaceae_UCG.004	1	1
g__Olsenella@g__Prevotellaceae_YAB2003_group	1	0
g__Olsenella@g__Rikenellaceae_RC9_gut_group	1	1
g__Olsenella@g__UCG.004	1	1
g__Olsenella@Unassigned37	1	1
g__Olsenella@g__Erysipelotrichaceae_UCG.006	1	0
g__Olsenella@g__Erysipelotrichaceae_UCG.009	1	1
g__Olsenella@g__Christensenellaceae_R.7_group	1	0
g__Olsenella@g__Clostridia_UCG.014	1	1
g__Olsenella@g__Clostridia_vadinBB60_group	1	1
g__Olsenella@Unassigned129	1	0
g__Olsenella@g__Acetitomaculum	1	1
g__Olsenella@g__Butyrivibrio	1	1
g__Olsenella@g__Lachnospiraceae_ND3007_group	1	1
g__Olsenella@g__Lachnospiraceae_NK3A20_group	1	1
g__Olsenella@g__Lachnospiraceae_XPB1014_group	1	1
g__Olsenella@g__Oribacterium	1	0
g__Olsenella@g__Ruminococcus_gauvreauii_group	1	1
g__Olsenella@g__Shuttleworthia	1	1
g__Olsenella@g__Syntrophococcus	1	1
g__Olsenella@g__probable_genus_10	1	1
g__Olsenella@g__Eubacterium_coprostanoligenes_group	1	1
g__Olsenella@Unassigned131	1	0
g__Olsenella@g__NK4A214_group	1	1
g__Olsenella@g__UCG.002	1	1
g__Olsenella@g__Ruminococcus	1	1
g__Olsenella@g__UCG.010	1	1
g__Olsenella@Unassigned133	1	0
g__Olsenella@g__Anaerovorax	1	0
g__Olsenella@g__Eubacterium_nodatum_group	1	1
g__Olsenella@g__Succiniclasticum	1	1
g__Olsenella@g__Dialister	1	1
g__Olsenella@g__Succinivibrio	1	1
Unassigned103@g__Muribaculaceae	1	1
Unassigned103@g__Prevotellaceae_UCG.004	1	0
Unassigned103@g__Rikenellaceae_RC9_gut_group	1	1
Unassigned103@g__Erysipelotrichaceae_UCG.006	1	0
Unassigned103@Unassigned127	1	0
Unassigned103@g__Christensenellaceae_R.7_group	1	1
Unassigned103@g__Clostridia_UCG.014	1	1
Unassigned103@Unassigned129	1	1
Unassigned103@g__Acetitomaculum	1	1
Unassigned103@g__Butyrivibrio	1	1
Unassigned103@g__Lachnospiraceae_ND3007_group	1	1
Unassigned103@g__Lachnospiraceae_NK3A20_group	1	1
Unassigned103@g__Lachnospiraceae_XPB1014_group	1	1
Unassigned103@g__Oribacterium	1	1
Unassigned103@g__Pseudobutyrivibrio	1	1
Unassigned103@g__Ruminococcus_gauvreauii_group	1	0
Unassigned103@g__Shuttleworthia	1	1
Unassigned103@g__Syntrophococcus	1	1
Unassigned103@g__probable_genus_10	1	1
Unassigned103@g__Clostridium_methylpentosum_group	1	1
Unassigned103@g__Eubacterium_coprostanoligenes_group	1	1
Unassigned103@g__UCG.005	1	0
Unassigned103@Unassigned43	1	0
Unassigned103@g__Ruminococcus	1	1
Unassigned103@g__UCG.010	1	1
Unassigned103@g__Eubacterium_nodatum_group	1	0
Unassigned103@g__Succiniclasticum	1	1
Unassigned103@Unassigned135	1	0
Unassigned103@g__Anaerovibrio	1	1
Unassigned103@g__Dialister	1	1
Unassigned103@g__Succinivibrio	1	1
g__Bacteroidales_RF16_group@g__Bacteroidales_UCG.001	1	1
g__Bacteroidales_RF16_group@g__F082	1	0
g__Bacteroidales_RF16_group@g__Prevotella	1	0
g__Bacteroidales_RF16_group@g__Prevotellaceae_Ga6A1_group	1	1
g__Bacteroidales_RF16_group@g__Prevotellaceae_UCG.003	1	1
g__Bacteroidales_RF16_group@g__Prevotellaceae_UCG.004	1	1
g__Bacteroidales_RF16_group@g__Prevotellaceae_YAB2003_group	1	1
g__Bacteroidales_RF16_group@g__Rikenellaceae_RC9_gut_group	1	1
g__Bacteroidales_RF16_group@g__Desulfovibrio	1	1
g__Bacteroidales_RF16_group@g__Fibrobacter	1	0
g__Bacteroidales_RF16_group@g__UCG.004	1	0
g__Bacteroidales_RF16_group@g__Erysipelotrichaceae_UCG.006	1	0
g__Bacteroidales_RF16_group@g__RF39	1	0
g__Bacteroidales_RF16_group@Unassigned127	1	0
g__Bacteroidales_RF16_group@g__Christensenellaceae_R.7_group	1	0
g__Bacteroidales_RF16_group@g__Saccharofermentans	1	0
g__Bacteroidales_RF16_group@g__Clostridia_UCG.014	1	0
g__Bacteroidales_RF16_group@g__Clostridia_vadinBB60_group	1	0
g__Bacteroidales_RF16_group@g__Defluviitaleaceae_UCG.011	1	1
g__Bacteroidales_RF16_group@g__Acetitomaculum	1	1
g__Bacteroidales_RF16_group@g__Blautia	1	0
g__Bacteroidales_RF16_group@g__Lachnospiraceae_NK3A20_group	1	0
g__Bacteroidales_RF16_group@g__Oribacterium	1	1
g__Bacteroidales_RF16_group@g__Pseudobutyrivibrio	1	0
g__Bacteroidales_RF16_group@g__Ruminococcus_gauvreauii_group	1	1
g__Bacteroidales_RF16_group@g__Syntrophococcus	1	1
g__Bacteroidales_RF16_group@g__Clostridium_methylpentosum_group	1	1
g__Bacteroidales_RF16_group@g__Eubacterium_coprostanoligenes_group	1	1
g__Bacteroidales_RF16_group@Unassigned131	1	0
g__Bacteroidales_RF16_group@g__NK4A214_group	1	1
g__Bacteroidales_RF16_group@g__UCG.002	1	1
g__Bacteroidales_RF16_group@g__UCG.005	1	0
g__Bacteroidales_RF16_group@Unassigned132	1	0
g__Bacteroidales_RF16_group@Unassigned43	1	1
g__Bacteroidales_RF16_group@g__UCG.010	1	1
g__Bacteroidales_RF16_group@g__Anaerovorax	1	0
g__Bacteroidales_RF16_group@g__Candidatus_Saccharimonas	1	0
g__Bacteroidales_RF16_group@g__Succinivibrio	1	1
g__Bacteroidales_RF16_group@g__Treponema	1	1
g__Bacteroidales_UCG.001@g__F082	1	1
g__Bacteroidales_UCG.001@g__Muribaculaceae	1	0
g__Bacteroidales_UCG.001@Unassigned104	1	1
g__Bacteroidales_UCG.001@g__Prevotella	1	0
g__Bacteroidales_UCG.001@g__Prevotellaceae_Ga6A1_group	1	1
g__Bacteroidales_UCG.001@g__Prevotellaceae_UCG.001	1	1
g__Bacteroidales_UCG.001@g__Prevotellaceae_UCG.003	1	1
g__Bacteroidales_UCG.001@g__Prevotellaceae_YAB2003_group	1	1
g__Bacteroidales_UCG.001@g__Rikenellaceae_RC9_gut_group	1	1
g__Bacteroidales_UCG.001@g__Fibrobacter	1	0
g__Bacteroidales_UCG.001@g__UCG.004	1	1
g__Bacteroidales_UCG.001@Unassigned37	1	1
g__Bacteroidales_UCG.001@g__Erysipelotrichaceae_UCG.009	1	0
g__Bacteroidales_UCG.001@g__RF39	1	1
g__Bacteroidales_UCG.001@g__Christensenellaceae_R.7_group	1	0
g__Bacteroidales_UCG.001@g__Saccharofermentans	1	0
g__Bacteroidales_UCG.001@g__Clostridia_UCG.014	1	1
g__Bacteroidales_UCG.001@g__Defluviitaleaceae_UCG.011	1	0
g__Bacteroidales_UCG.001@Unassigned129	1	0
g__Bacteroidales_UCG.001@g__Blautia	1	0
g__Bacteroidales_UCG.001@g__Lachnospiraceae_ND3007_group	1	1
g__Bacteroidales_UCG.001@g__Lachnospiraceae_XPB1014_group	1	1
g__Bacteroidales_UCG.001@g__Moryella	1	1
g__Bacteroidales_UCG.001@g__Pseudobutyrivibrio	1	1
g__Bacteroidales_UCG.001@g__Ruminococcus_gauvreauii_group	1	1
g__Bacteroidales_UCG.001@g__Shuttleworthia	1	1
g__Bacteroidales_UCG.001@g__Syntrophococcus	1	1
g__Bacteroidales_UCG.001@g__probable_genus_10	1	0
g__Bacteroidales_UCG.001@Unassigned42	1	1
g__Bacteroidales_UCG.001@g__NK4A214_group	1	1
g__Bacteroidales_UCG.001@g__UCG.002	1	1
g__Bacteroidales_UCG.001@g__UCG.005	1	0
g__Bacteroidales_UCG.001@Unassigned43	1	1
g__Bacteroidales_UCG.001@g__Ruminococcus	1	1
g__Bacteroidales_UCG.001@g__Eubacterium_nodatum_group	1	0
g__Bacteroidales_UCG.001@Unassigned135	1	1
g__Bacteroidales_UCG.001@g__Anaerovibrio	1	1
g__Bacteroidales_UCG.001@g__Veillonellaceae_UCG.001	1	1
g__Bacteroidales_UCG.001@g__Dialister	1	1
g__Bacteroidales_UCG.001@g__Candidatus_Saccharimonas	1	1
g__Bacteroidales_UCG.001@g__Treponema	1	0
g__F082@g__Muribaculaceae	1	1
g__F082@g__Prevotella	1	1
g__F082@g__Prevotellaceae_Ga6A1_group	1	0
g__F082@g__Prevotellaceae_UCG.001	1	1
g__F082@g__Prevotellaceae_UCG.003	1	0
g__F082@g__Prevotellaceae_UCG.004	1	0
g__F082@g__Prevotellaceae_YAB2003_group	1	1
g__F082@g__Rikenellaceae_RC9_gut_group	1	1
g__F082@g__Desulfovibrio	1	1
g__F082@g__Fibrobacter	1	1
g__F082@g__UCG.004	1	1
g__F082@g__Erysipelotrichaceae_UCG.009	1	0
g__F082@g__RF39	1	0
g__F082@Unassigned127	1	0
g__F082@g__Christensenellaceae_R.7_group	1	1
g__F082@g__Saccharofermentans	1	1
g__F082@g__Clostridia_UCG.014	1	1
g__F082@g__Acetitomaculum	1	1
g__F082@g__Eubacterium_ruminantium_group	1	0
g__F082@g__Lachnospiraceae_ND3007_group	1	1
g__F082@g__Lachnospiraceae_XPB1014_group	1	1
g__F082@g__Syntrophococcus	1	1
g__F082@Unassigned131	1	1
g__F082@g__NK4A214_group	1	1
g__F082@g__UCG.002	1	1
g__F082@g__Ruminococcus	1	0
g__F082@g__UCG.010	1	1
g__F082@g__Dialister	1	1
g__F082@g__Candidatus_Saccharimonas	1	1
g__Muribaculaceae@Unassigned104	1	1
g__Muribaculaceae@g__Prevotella	1	0
g__Muribaculaceae@g__Prevotellaceae_Ga6A1_group	1	0
g__Muribaculaceae@g__Prevotellaceae_UCG.001	1	1
g__Muribaculaceae@g__Prevotellaceae_UCG.003	1	1
g__Muribaculaceae@g__Rikenellaceae_RC9_gut_group	1	1
g__Muribaculaceae@g__Desulfovibrio	1	1
g__Muribaculaceae@g__Fibrobacter	1	1
g__Muribaculaceae@g__UCG.004	1	1
g__Muribaculaceae@Unassigned37	1	1
g__Muribaculaceae@g__Erysipelotrichaceae_UCG.009	1	0
g__Muribaculaceae@g__RF39	1	0
g__Muribaculaceae@g__Christensenellaceae_R.7_group	1	0
g__Muribaculaceae@g__Saccharofermentans	1	0
g__Muribaculaceae@g__Clostridia_vadinBB60_group	1	1
g__Muribaculaceae@Unassigned129	1	1
g__Muribaculaceae@g__Acetitomaculum	1	1
g__Muribaculaceae@g__Eubacterium_ruminantium_group	1	0
g__Muribaculaceae@g__Lachnospiraceae_NK3A20_group	1	1
g__Muribaculaceae@g__Lachnospiraceae_XPB1014_group	1	1
g__Muribaculaceae@g__Moryella	1	1
g__Muribaculaceae@g__Oribacterium	1	1
g__Muribaculaceae@g__Pseudobutyrivibrio	1	0
g__Muribaculaceae@g__Ruminococcus_gauvreauii_group	1	1
g__Muribaculaceae@g__Shuttleworthia	1	0
g__Muribaculaceae@g__Syntrophococcus	1	1
g__Muribaculaceae@g__probable_genus_10	1	1
g__Muribaculaceae@g__Eubacterium_coprostanoligenes_group	1	1
g__Muribaculaceae@Unassigned131	1	0
g__Muribaculaceae@Unassigned42	1	1
g__Muribaculaceae@Unassigned132	1	0
g__Muribaculaceae@Unassigned43	1	1
g__Muribaculaceae@g__UCG.010	1	0
g__Muribaculaceae@Unassigned133	1	1
g__Muribaculaceae@g__Anaerovorax	1	0
g__Muribaculaceae@g__Succiniclasticum	1	1
g__Muribaculaceae@Unassigned135	1	1
g__Muribaculaceae@g__Anaerovibrio	1	0
g__Muribaculaceae@g__Selenomonas	1	0
g__Muribaculaceae@g__Veillonellaceae_UCG.001	1	1
g__Muribaculaceae@g__Succinivibrio	1	1
g__Muribaculaceae@g__Treponema	1	1
Unassigned104@g__Prevotella	1	1
Unassigned104@g__Prevotellaceae_Ga6A1_group	1	1
Unassigned104@g__Prevotellaceae_UCG.001	1	1
Unassigned104@g__Prevotellaceae_UCG.003	1	1
Unassigned104@g__Prevotellaceae_UCG.004	1	1
Unassigned104@g__Prevotellaceae_YAB2003_group	1	1
Unassigned104@g__Rikenellaceae_RC9_gut_group	1	1
Unassigned104@g__Desulfovibrio	1	0
Unassigned104@g__Fibrobacter	1	1
Unassigned104@g__UCG.004	1	1
Unassigned104@Unassigned37	1	1
Unassigned104@g__Erysipelotrichaceae_UCG.009	1	0
Unassigned104@g__RF39	1	1
Unassigned104@Unassigned127	1	0
Unassigned104@g__Christensenellaceae_R.7_group	1	1
Unassigned104@g__Saccharofermentans	1	1
Unassigned104@g__Clostridia_UCG.014	1	1
Unassigned104@g__Clostridia_vadinBB60_group	1	1
Unassigned104@g__Acetitomaculum	1	1
Unassigned104@g__Eubacterium_ruminantium_group	1	1
Unassigned104@g__Lachnospiraceae_XPB1014_group	1	1
Unassigned104@g__Moryella	1	1
Unassigned104@g__Oribacterium	1	0
Unassigned104@g__Pseudobutyrivibrio	1	0
Unassigned104@g__Shuttleworthia	1	1
Unassigned104@g__probable_genus_10	1	1
Unassigned104@g__Clostridium_methylpentosum_group	1	1
Unassigned104@g__Eubacterium_coprostanoligenes_group	1	0
Unassigned104@Unassigned131	1	1
Unassigned104@Unassigned42	1	0
Unassigned104@g__UCG.002	1	1
Unassigned104@g__Ruminococcus	1	0
Unassigned104@g__UCG.010	1	0
Unassigned104@Unassigned133	1	0
Unassigned104@g__Succiniclasticum	1	0
Unassigned104@g__Anaerovibrio	1	1
Unassigned104@g__Veillonellaceae_UCG.001	1	1
Unassigned104@g__Dialister	1	1
Unassigned104@g__Succinivibrio	1	1
Unassigned104@g__Treponema	1	0
g__Prevotella@g__Prevotellaceae_Ga6A1_group	1	0
g__Prevotella@g__Prevotellaceae_UCG.001	1	1
g__Prevotella@g__Prevotellaceae_UCG.003	1	0
g__Prevotella@g__Prevotellaceae_UCG.004	1	0
g__Prevotella@g__Prevotellaceae_YAB2003_group	1	1
g__Prevotella@g__Rikenellaceae_RC9_gut_group	1	1
g__Prevotella@g__Fibrobacter	1	1
g__Prevotella@g__UCG.004	1	0
g__Prevotella@Unassigned37	1	1
g__Prevotella@g__Erysipelotrichaceae_UCG.006	1	0
g__Prevotella@Unassigned127	1	0
g__Prevotella@g__Christensenellaceae_R.7_group	1	1
g__Prevotella@g__Saccharofermentans	1	1
g__Prevotella@g__Clostridia_vadinBB60_group	1	1
g__Prevotella@g__Defluviitaleaceae_UCG.011	1	1
g__Prevotella@Unassigned129	1	1
g__Prevotella@g__Acetitomaculum	1	1
g__Prevotella@g__Blautia	1	0
g__Prevotella@g__Butyrivibrio	1	1
g__Prevotella@g__Lachnospiraceae_ND3007_group	1	1
g__Prevotella@g__Lachnospiraceae_NK3A20_group	1	1
g__Prevotella@g__Lachnospiraceae_XPB1014_group	1	1
g__Prevotella@g__Moryella	1	1
g__Prevotella@g__Oribacterium	1	1
g__Prevotella@g__Pseudobutyrivibrio	1	1
g__Prevotella@g__Eubacterium_coprostanoligenes_group	1	1
g__Prevotella@Unassigned131	1	1
g__Prevotella@g__NK4A214_group	1	1
g__Prevotella@g__UCG.002	1	1
g__Prevotella@Unassigned132	1	0
g__Prevotella@Unassigned43	1	1
g__Prevotella@g__Eubacterium_nodatum_group	1	1
g__Prevotella@Unassigned135	1	1
g__Prevotella@g__Candidatus_Saccharimonas	1	0
g__Prevotella@g__Treponema	1	1
g__Prevotellaceae_Ga6A1_group@g__Prevotellaceae_UCG.001	1	1
g__Prevotellaceae_Ga6A1_group@g__Prevotellaceae_UCG.003	1	1
g__Prevotellaceae_Ga6A1_group@g__Prevotellaceae_UCG.004	1	1
g__Prevotellaceae_Ga6A1_group@g__Prevotellaceae_YAB2003_group	1	0
g__Prevotellaceae_Ga6A1_group@g__Rikenellaceae_RC9_gut_group	1	0
g__Prevotellaceae_Ga6A1_group@g__Desulfovibrio	1	0
g__Prevotellaceae_Ga6A1_group@Unassigned37	1	1
g__Prevotellaceae_Ga6A1_group@g__Erysipelotrichaceae_UCG.006	1	0
g__Prevotellaceae_Ga6A1_group@g__Erysipelotrichaceae_UCG.009	1	1
g__Prevotellaceae_Ga6A1_group@g__Clostridia_UCG.014	1	0
g__Prevotellaceae_Ga6A1_group@g__Clostridia_vadinBB60_group	1	0
g__Prevotellaceae_Ga6A1_group@Unassigned129	1	1
g__Prevotellaceae_Ga6A1_group@g__Acetitomaculum	1	1
g__Prevotellaceae_Ga6A1_group@g__Blautia	1	0
g__Prevotellaceae_Ga6A1_group@g__Butyrivibrio	1	1
g__Prevotellaceae_Ga6A1_group@g__Lachnospiraceae_NK3A20_group	1	0
g__Prevotellaceae_Ga6A1_group@g__Lachnospiraceae_XPB1014_group	1	1
g__Prevotellaceae_Ga6A1_group@g__Oribacterium	1	1
g__Prevotellaceae_Ga6A1_group@g__Pseudobutyrivibrio	1	0
g__Prevotellaceae_Ga6A1_group@g__Ruminococcus_gauvreauii_group	1	1
g__Prevotellaceae_Ga6A1_group@g__Syntrophococcus	1	1
g__Prevotellaceae_Ga6A1_group@Unassigned42	1	0
g__Prevotellaceae_Ga6A1_group@g__NK4A214_group	1	1
g__Prevotellaceae_Ga6A1_group@g__UCG.002	1	1
g__Prevotellaceae_Ga6A1_group@g__UCG.005	1	0
g__Prevotellaceae_Ga6A1_group@Unassigned132	1	0
g__Prevotellaceae_Ga6A1_group@g__Ruminococcus	1	0
g__Prevotellaceae_Ga6A1_group@g__UCG.010	1	1
g__Prevotellaceae_Ga6A1_group@g__Succiniclasticum	1	0
g__Prevotellaceae_Ga6A1_group@g__Anaerovibrio	1	0
g__Prevotellaceae_Ga6A1_group@g__Candidatus_Saccharimonas	1	1
g__Prevotellaceae_UCG.001@g__Prevotellaceae_UCG.003	1	1
g__Prevotellaceae_UCG.001@g__Prevotellaceae_UCG.004	1	1
g__Prevotellaceae_UCG.001@g__Prevotellaceae_YAB2003_group	1	1
g__Prevotellaceae_UCG.001@g__Rikenellaceae_RC9_gut_group	1	1
g__Prevotellaceae_UCG.001@g__Desulfovibrio	1	1
g__Prevotellaceae_UCG.001@g__UCG.004	1	1
g__Prevotellaceae_UCG.001@g__Erysipelotrichaceae_UCG.006	1	0
g__Prevotellaceae_UCG.001@g__Erysipelotrichaceae_UCG.009	1	1
g__Prevotellaceae_UCG.001@g__RF39	1	1
g__Prevotellaceae_UCG.001@Unassigned127	1	0
g__Prevotellaceae_UCG.001@g__Christensenellaceae_R.7_group	1	0
g__Prevotellaceae_UCG.001@g__Saccharofermentans	1	0
g__Prevotellaceae_UCG.001@g__Clostridia_UCG.014	1	1
g__Prevotellaceae_UCG.001@g__Clostridia_vadinBB60_group	1	1
g__Prevotellaceae_UCG.001@g__Defluviitaleaceae_UCG.011	1	0
g__Prevotellaceae_UCG.001@g__Acetitomaculum	1	0
g__Prevotellaceae_UCG.001@g__Blautia	1	0
g__Prevotellaceae_UCG.001@g__Lachnospiraceae_ND3007_group	1	0
g__Prevotellaceae_UCG.001@g__Oribacterium	1	1
g__Prevotellaceae_UCG.001@g__Pseudobutyrivibrio	1	0
g__Prevotellaceae_UCG.001@g__Shuttleworthia	1	1
g__Prevotellaceae_UCG.001@g__probable_genus_10	1	1
g__Prevotellaceae_UCG.001@g__Eubacterium_coprostanoligenes_group	1	0
g__Prevotellaceae_UCG.001@Unassigned131	1	0
g__Prevotellaceae_UCG.001@g__NK4A214_group	1	1
g__Prevotellaceae_UCG.001@g__UCG.002	1	1
g__Prevotellaceae_UCG.001@g__UCG.005	1	0
g__Prevotellaceae_UCG.001@g__Ruminococcus	1	1
g__Prevotellaceae_UCG.001@g__Eubacterium_nodatum_group	1	1
g__Prevotellaceae_UCG.001@g__Succiniclasticum	1	1
g__Prevotellaceae_UCG.001@g__Anaerovibrio	1	0
g__Prevotellaceae_UCG.001@g__Veillonellaceae_UCG.001	1	1
g__Prevotellaceae_UCG.001@g__Dialister	1	1
g__Prevotellaceae_UCG.001@g__Treponema	1	0
g__Prevotellaceae_UCG.003@g__Prevotellaceae_UCG.004	1	1
g__Prevotellaceae_UCG.003@g__Prevotellaceae_YAB2003_group	1	1
g__Prevotellaceae_UCG.003@g__Rikenellaceae_RC9_gut_group	1	0
g__Prevotellaceae_UCG.003@g__Desulfovibrio	1	1
g__Prevotellaceae_UCG.003@Unassigned37	1	1
g__Prevotellaceae_UCG.003@g__Erysipelotrichaceae_UCG.006	1	0
g__Prevotellaceae_UCG.003@g__Erysipelotrichaceae_UCG.009	1	1
g__Prevotellaceae_UCG.003@g__RF39	1	1
g__Prevotellaceae_UCG.003@Unassigned127	1	0
g__Prevotellaceae_UCG.003@g__Christensenellaceae_R.7_group	1	1
g__Prevotellaceae_UCG.003@g__Saccharofermentans	1	1
g__Prevotellaceae_UCG.003@g__Clostridia_UCG.014	1	1
g__Prevotellaceae_UCG.003@Unassigned129	1	1
g__Prevotellaceae_UCG.003@g__Acetitomaculum	1	1
g__Prevotellaceae_UCG.003@g__Blautia	1	0
g__Prevotellaceae_UCG.003@g__Butyrivibrio	1	0
g__Prevotellaceae_UCG.003@g__Lachnospiraceae_ND3007_group	1	1
g__Prevotellaceae_UCG.003@g__Lachnospiraceae_XPB1014_group	1	1
g__Prevotellaceae_UCG.003@g__Moryella	1	1
g__Prevotellaceae_UCG.003@g__Pseudobutyrivibrio	1	1
g__Prevotellaceae_UCG.003@g__Ruminococcus_gauvreauii_group	1	1
g__Prevotellaceae_UCG.003@g__Shuttleworthia	1	1
g__Prevotellaceae_UCG.003@g__Syntrophococcus	1	1
g__Prevotellaceae_UCG.003@g__probable_genus_10	1	1
g__Prevotellaceae_UCG.003@Unassigned42	1	1
g__Prevotellaceae_UCG.003@g__NK4A214_group	1	1
g__Prevotellaceae_UCG.003@g__UCG.002	1	1
g__Prevotellaceae_UCG.003@Unassigned43	1	1
g__Prevotellaceae_UCG.003@g__UCG.010	1	1
g__Prevotellaceae_UCG.003@g__Anaerovorax	1	0
g__Prevotellaceae_UCG.003@g__Succiniclasticum	1	0
g__Prevotellaceae_UCG.003@Unassigned135	1	1
g__Prevotellaceae_UCG.003@g__Anaerovibrio	1	1
g__Prevotellaceae_UCG.003@g__Selenomonas	1	1
g__Prevotellaceae_UCG.003@g__Veillonellaceae_UCG.001	1	1
g__Prevotellaceae_UCG.003@g__Dialister	1	1
g__Prevotellaceae_UCG.003@g__Candidatus_Saccharimonas	1	1
g__Prevotellaceae_UCG.003@g__Treponema	1	0
g__Prevotellaceae_UCG.004@g__Prevotellaceae_YAB2003_group	1	1
g__Prevotellaceae_UCG.004@g__Desulfovibrio	1	1
g__Prevotellaceae_UCG.004@g__Fibrobacter	1	0
g__Prevotellaceae_UCG.004@g__Christensenellaceae_R.7_group	1	0
g__Prevotellaceae_UCG.004@g__Defluviitaleaceae_UCG.011	1	1
g__Prevotellaceae_UCG.004@g__Acetitomaculum	1	0
g__Prevotellaceae_UCG.004@g__Blautia	1	0
g__Prevotellaceae_UCG.004@g__Butyrivibrio	1	0
g__Prevotellaceae_UCG.004@g__Eubacterium_ruminantium_group	1	0
g__Prevotellaceae_UCG.004@g__UCG.005	1	0
g__Prevotellaceae_UCG.004@g__UCG.010	1	0
g__Prevotellaceae_UCG.004@g__Anaerovorax	1	0
g__Prevotellaceae_UCG.004@g__Eubacterium_nodatum_group	1	0
g__Prevotellaceae_UCG.004@g__Succiniclasticum	1	0
g__Prevotellaceae_UCG.004@g__Selenomonas	1	0
g__Prevotellaceae_UCG.004@g__Veillonellaceae_UCG.001	1	0
g__Prevotellaceae_UCG.004@g__Candidatus_Saccharimonas	1	0
g__Prevotellaceae_UCG.004@g__Succinivibrio	1	0
g__Prevotellaceae_YAB2003_group@g__Rikenellaceae_RC9_gut_group	1	1
g__Prevotellaceae_YAB2003_group@g__Desulfovibrio	1	0
g__Prevotellaceae_YAB2003_group@g__UCG.004	1	1
g__Prevotellaceae_YAB2003_group@Unassigned37	1	1
g__Prevotellaceae_YAB2003_group@g__Erysipelotrichaceae_UCG.006	1	0
g__Prevotellaceae_YAB2003_group@g__Erysipelotrichaceae_UCG.009	1	0
g__Prevotellaceae_YAB2003_group@g__RF39	1	0
g__Prevotellaceae_YAB2003_group@Unassigned127	1	0
g__Prevotellaceae_YAB2003_group@g__Saccharofermentans	1	0
g__Prevotellaceae_YAB2003_group@g__Clostridia_UCG.014	1	0
g__Prevotellaceae_YAB2003_group@g__Defluviitaleaceae_UCG.011	1	0
g__Prevotellaceae_YAB2003_group@Unassigned129	1	1
g__Prevotellaceae_YAB2003_group@g__Butyrivibrio	1	0
g__Prevotellaceae_YAB2003_group@g__Eubacterium_ruminantium_group	1	1
g__Prevotellaceae_YAB2003_group@g__Lachnospiraceae_ND3007_group	1	1
g__Prevotellaceae_YAB2003_group@g__Lachnospiraceae_NK3A20_group	1	1
g__Prevotellaceae_YAB2003_group@g__Lachnospiraceae_XPB1014_group	1	1
g__Prevotellaceae_YAB2003_group@g__Moryella	1	1
g__Prevotellaceae_YAB2003_group@g__Oribacterium	1	1
g__Prevotellaceae_YAB2003_group@g__Shuttleworthia	1	1
g__Prevotellaceae_YAB2003_group@g__probable_genus_10	1	0
g__Prevotellaceae_YAB2003_group@g__Clostridium_methylpentosum_group	1	0
g__Prevotellaceae_YAB2003_group@g__Eubacterium_coprostanoligenes_group	1	0
g__Prevotellaceae_YAB2003_group@Unassigned131	1	1
g__Prevotellaceae_YAB2003_group@Unassigned42	1	1
g__Prevotellaceae_YAB2003_group@g__NK4A214_group	1	1
g__Prevotellaceae_YAB2003_group@g__UCG.005	1	0
g__Prevotellaceae_YAB2003_group@Unassigned132	1	0
g__Prevotellaceae_YAB2003_group@Unassigned43	1	1
g__Prevotellaceae_YAB2003_group@g__UCG.010	1	0
g__Prevotellaceae_YAB2003_group@g__Anaerovorax	1	0
g__Prevotellaceae_YAB2003_group@g__Eubacterium_nodatum_group	1	1
g__Prevotellaceae_YAB2003_group@Unassigned135	1	0
g__Prevotellaceae_YAB2003_group@g__Selenomonas	1	1
g__Prevotellaceae_YAB2003_group@g__Candidatus_Saccharimonas	1	1
g__Prevotellaceae_YAB2003_group@g__Succinivibrio	1	0
g__Prevotellaceae_YAB2003_group@g__Treponema	1	0
g__Rikenellaceae_RC9_gut_group@g__Desulfovibrio	1	1
g__Rikenellaceae_RC9_gut_group@g__Fibrobacter	1	0
g__Rikenellaceae_RC9_gut_group@g__UCG.004	1	1
g__Rikenellaceae_RC9_gut_group@g__Erysipelotrichaceae_UCG.006	1	0
g__Rikenellaceae_RC9_gut_group@g__Erysipelotrichaceae_UCG.009	1	0
g__Rikenellaceae_RC9_gut_group@g__Christensenellaceae_R.7_group	1	1
g__Rikenellaceae_RC9_gut_group@g__Saccharofermentans	1	1
g__Rikenellaceae_RC9_gut_group@g__Clostridia_vadinBB60_group	1	1
g__Rikenellaceae_RC9_gut_group@g__Acetitomaculum	1	1
g__Rikenellaceae_RC9_gut_group@g__Blautia	1	0
g__Rikenellaceae_RC9_gut_group@g__Butyrivibrio	1	1
g__Rikenellaceae_RC9_gut_group@g__Eubacterium_ruminantium_group	1	1
g__Rikenellaceae_RC9_gut_group@g__Lachnospiraceae_ND3007_group	1	1
g__Rikenellaceae_RC9_gut_group@g__Lachnospiraceae_NK3A20_group	1	1
g__Rikenellaceae_RC9_gut_group@g__Oribacterium	1	1
g__Rikenellaceae_RC9_gut_group@g__Ruminococcus_gauvreauii_group	1	0
g__Rikenellaceae_RC9_gut_group@g__Syntrophococcus	1	1
g__Rikenellaceae_RC9_gut_group@g__probable_genus_10	1	1
g__Rikenellaceae_RC9_gut_group@g__Clostridium_methylpentosum_group	1	1
g__Rikenellaceae_RC9_gut_group@Unassigned131	1	1
g__Rikenellaceae_RC9_gut_group@g__NK4A214_group	1	1
g__Rikenellaceae_RC9_gut_group@g__UCG.002	1	1
g__Rikenellaceae_RC9_gut_group@Unassigned132	1	0
g__Rikenellaceae_RC9_gut_group@g__Ruminococcus	1	1
g__Rikenellaceae_RC9_gut_group@g__UCG.010	1	1
g__Rikenellaceae_RC9_gut_group@g__Succiniclasticum	1	1
g__Rikenellaceae_RC9_gut_group@Unassigned135	1	0
g__Rikenellaceae_RC9_gut_group@g__Dialister	1	1
g__Rikenellaceae_RC9_gut_group@g__Succinivibrio	1	1
g__Rikenellaceae_RC9_gut_group@g__Treponema	1	0
g__Desulfovibrio@g__UCG.004	1	1
g__Desulfovibrio@Unassigned37	1	1
g__Desulfovibrio@g__RF39	1	1
g__Desulfovibrio@Unassigned127	1	0
g__Desulfovibrio@g__Christensenellaceae_R.7_group	1	1
g__Desulfovibrio@g__Saccharofermentans	1	1
g__Desulfovibrio@g__Clostridia_vadinBB60_group	1	1
g__Desulfovibrio@g__Defluviitaleaceae_UCG.011	1	1
g__Desulfovibrio@Unassigned129	1	1
g__Desulfovibrio@g__Acetitomaculum	1	1
g__Desulfovibrio@g__Blautia	1	0
g__Desulfovibrio@g__Butyrivibrio	1	0
g__Desulfovibrio@g__Eubacterium_ruminantium_group	1	1
g__Desulfovibrio@g__Lachnospiraceae_ND3007_group	1	1
g__Desulfovibrio@g__Lachnospiraceae_NK3A20_group	1	1
g__Desulfovibrio@g__Lachnospiraceae_XPB1014_group	1	0
g__Desulfovibrio@g__Oribacterium	1	1
g__Desulfovibrio@g__Pseudobutyrivibrio	1	1
g__Desulfovibrio@g__Syntrophococcus	1	1
g__Desulfovibrio@g__Eubacterium_coprostanoligenes_group	1	0
g__Desulfovibrio@Unassigned131	1	1
g__Desulfovibrio@Unassigned42	1	1
g__Desulfovibrio@g__NK4A214_group	1	1
g__Desulfovibrio@g__Ruminococcus	1	1
g__Desulfovibrio@g__UCG.010	1	0
g__Desulfovibrio@g__Anaerovorax	1	0
g__Desulfovibrio@g__Eubacterium_nodatum_group	1	1
g__Desulfovibrio@g__Succiniclasticum	1	1
g__Desulfovibrio@Unassigned135	1	1
g__Desulfovibrio@g__Anaerovibrio	1	1
g__Desulfovibrio@g__Selenomonas	1	1
g__Desulfovibrio@g__Veillonellaceae_UCG.001	1	1
g__Desulfovibrio@g__Candidatus_Saccharimonas	1	0
g__Desulfovibrio@g__Succinivibrio	1	1
g__Desulfovibrio@g__Treponema	1	1
g__Fibrobacter@g__UCG.004	1	1
g__Fibrobacter@Unassigned37	1	0
g__Fibrobacter@Unassigned127	1	0
g__Fibrobacter@g__Christensenellaceae_R.7_group	1	1
g__Fibrobacter@g__Saccharofermentans	1	0
g__Fibrobacter@g__Clostridia_UCG.014	1	1
g__Fibrobacter@g__Clostridia_vadinBB60_group	1	1
g__Fibrobacter@g__Defluviitaleaceae_UCG.011	1	1
g__Fibrobacter@Unassigned129	1	1
g__Fibrobacter@g__Acetitomaculum	1	1
g__Fibrobacter@g__Blautia	1	0
g__Fibrobacter@g__Butyrivibrio	1	1
g__Fibrobacter@g__Eubacterium_ruminantium_group	1	0
g__Fibrobacter@g__Lachnospiraceae_ND3007_group	1	1
g__Fibrobacter@g__Moryella	1	0
g__Fibrobacter@g__Pseudobutyrivibrio	1	1
g__Fibrobacter@g__Ruminococcus_gauvreauii_group	1	1
g__Fibrobacter@g__Shuttleworthia	1	0
g__Fibrobacter@g__Syntrophococcus	1	1
g__Fibrobacter@g__probable_genus_10	1	1
g__Fibrobacter@g__Eubacterium_coprostanoligenes_group	1	1
g__Fibrobacter@Unassigned131	1	1
g__Fibrobacter@g__NK4A214_group	1	1
g__Fibrobacter@Unassigned132	1	0
g__Fibrobacter@g__UCG.010	1	0
g__Fibrobacter@Unassigned133	1	0
g__Fibrobacter@g__Anaerovorax	1	0
g__Fibrobacter@g__Eubacterium_nodatum_group	1	1
g__Fibrobacter@g__Veillonellaceae_UCG.001	1	1
g__Fibrobacter@g__Candidatus_Saccharimonas	1	1
g__Fibrobacter@g__Succinivibrio	1	1
g__Fibrobacter@g__Treponema	1	1
g__UCG.004@Unassigned37	1	1
g__UCG.004@Unassigned127	1	0
g__UCG.004@g__Clostridia_vadinBB60_group	1	1
g__UCG.004@g__Acetitomaculum	1	1
g__UCG.004@g__Lachnospiraceae_ND3007_group	1	1
g__UCG.004@g__Pseudobutyrivibrio	1	1
g__UCG.004@g__Eubacterium_coprostanoligenes_group	1	0
g__UCG.004@Unassigned131	1	1
g__UCG.004@g__UCG.002	1	1
g__UCG.004@Unassigned43	1	1
g__UCG.004@g__Ruminococcus	1	1
g__UCG.004@g__Anaerovorax	1	0
g__UCG.004@g__Eubacterium_nodatum_group	1	0
g__UCG.004@g__Succiniclasticum	1	1
g__UCG.004@g__Anaerovibrio	1	1
g__UCG.004@g__Selenomonas	1	0
g__UCG.004@g__Veillonellaceae_UCG.001	1	1
g__UCG.004@g__Dialister	1	1
g__UCG.004@g__Candidatus_Saccharimonas	1	1
g__UCG.004@g__Treponema	1	1
Unassigned37@g__Erysipelotrichaceae_UCG.006	1	0
Unassigned37@g__Erysipelotrichaceae_UCG.009	1	1
Unassigned37@Unassigned127	1	0
Unassigned37@g__Christensenellaceae_R.7_group	1	1
Unassigned37@g__Clostridia_UCG.014	1	1
Unassigned37@g__Clostridia_vadinBB60_group	1	0
Unassigned37@g__Defluviitaleaceae_UCG.011	1	1
Unassigned37@Unassigned129	1	1
Unassigned37@g__Acetitomaculum	1	0
Unassigned37@g__Blautia	1	0
Unassigned37@g__Eubacterium_ruminantium_group	1	0
Unassigned37@g__Lachnospiraceae_ND3007_group	1	1
Unassigned37@g__Lachnospiraceae_NK3A20_group	1	1
Unassigned37@g__Lachnospiraceae_XPB1014_group	1	1
Unassigned37@g__Moryella	1	1
Unassigned37@g__Oribacterium	1	1
Unassigned37@g__Shuttleworthia	1	1
Unassigned37@g__probable_genus_10	1	1
Unassigned37@g__Clostridium_methylpentosum_group	1	0
Unassigned37@g__Eubacterium_coprostanoligenes_group	1	1
Unassigned37@Unassigned131	1	1
Unassigned37@Unassigned42	1	1
Unassigned37@g__NK4A214_group	1	1
Unassigned37@g__UCG.005	1	0
Unassigned37@Unassigned132	1	0
Unassigned37@Unassigned43	1	1
Unassigned37@g__Ruminococcus	1	1
Unassigned37@Unassigned133	1	1
Unassigned37@g__Anaerovorax	1	0
Unassigned37@g__Eubacterium_nodatum_group	1	1
Unassigned37@g__Succiniclasticum	1	1
Unassigned37@g__Veillonellaceae_UCG.001	1	0
Unassigned37@g__Dialister	1	1
Unassigned37@g__Candidatus_Saccharimonas	1	1
Unassigned37@g__Succinivibrio	1	1
g__Erysipelotrichaceae_UCG.006@g__Erysipelotrichaceae_UCG.009	1	0
g__Erysipelotrichaceae_UCG.006@g__RF39	1	0
g__Erysipelotrichaceae_UCG.006@Unassigned127	1	0
g__Erysipelotrichaceae_UCG.006@g__Christensenellaceae_R.7_group	1	0
g__Erysipelotrichaceae_UCG.006@g__Saccharofermentans	1	0
g__Erysipelotrichaceae_UCG.006@g__Clostridia_UCG.014	1	0
g__Erysipelotrichaceae_UCG.006@g__Blautia	1	0
g__Erysipelotrichaceae_UCG.006@g__Eubacterium_ruminantium_group	1	0
g__Erysipelotrichaceae_UCG.006@g__Lachnospiraceae_ND3007_group	1	0
g__Erysipelotrichaceae_UCG.006@g__Lachnospiraceae_NK3A20_group	1	0
g__Erysipelotrichaceae_UCG.006@g__Moryella	1	0
g__Erysipelotrichaceae_UCG.006@g__Oribacterium	1	0
g__Erysipelotrichaceae_UCG.006@g__Ruminococcus_gauvreauii_group	1	0
g__Erysipelotrichaceae_UCG.006@g__Shuttleworthia	1	0
g__Erysipelotrichaceae_UCG.006@g__Syntrophococcus	1	0
g__Erysipelotrichaceae_UCG.006@g__probable_genus_10	1	0
g__Erysipelotrichaceae_UCG.006@g__Clostridium_methylpentosum_group	1	0
g__Erysipelotrichaceae_UCG.006@g__Eubacterium_coprostanoligenes_group	1	0
g__Erysipelotrichaceae_UCG.006@Unassigned42	1	0
g__Erysipelotrichaceae_UCG.006@g__UCG.002	1	0
g__Erysipelotrichaceae_UCG.006@g__UCG.005	1	0
g__Erysipelotrichaceae_UCG.006@Unassigned132	1	0
g__Erysipelotrichaceae_UCG.006@g__Ruminococcus	1	0
g__Erysipelotrichaceae_UCG.006@g__UCG.010	1	0
g__Erysipelotrichaceae_UCG.006@g__Eubacterium_nodatum_group	1	0
g__Erysipelotrichaceae_UCG.006@g__Succiniclasticum	1	0
g__Erysipelotrichaceae_UCG.006@Unassigned135	1	0
g__Erysipelotrichaceae_UCG.006@g__Anaerovibrio	1	0
g__Erysipelotrichaceae_UCG.006@g__Veillonellaceae_UCG.001	1	0
g__Erysipelotrichaceae_UCG.006@g__Dialister	1	0
g__Erysipelotrichaceae_UCG.006@g__Succinivibrio	1	0
g__Erysipelotrichaceae_UCG.009@g__RF39	1	1
g__Erysipelotrichaceae_UCG.009@g__Christensenellaceae_R.7_group	1	1
g__Erysipelotrichaceae_UCG.009@g__Saccharofermentans	1	1
g__Erysipelotrichaceae_UCG.009@g__Clostridia_UCG.014	1	1
g__Erysipelotrichaceae_UCG.009@g__Defluviitaleaceae_UCG.011	1	1
g__Erysipelotrichaceae_UCG.009@g__Butyrivibrio	1	1
g__Erysipelotrichaceae_UCG.009@g__Lachnospiraceae_NK3A20_group	1	1
g__Erysipelotrichaceae_UCG.009@g__Moryella	1	1
g__Erysipelotrichaceae_UCG.009@g__Oribacterium	1	1
g__Erysipelotrichaceae_UCG.009@g__Pseudobutyrivibrio	1	0
g__Erysipelotrichaceae_UCG.009@g__Ruminococcus_gauvreauii_group	1	1
g__Erysipelotrichaceae_UCG.009@g__Shuttleworthia	1	1
g__Erysipelotrichaceae_UCG.009@g__Syntrophococcus	1	1
g__Erysipelotrichaceae_UCG.009@g__probable_genus_10	1	1
g__Erysipelotrichaceae_UCG.009@g__Eubacterium_coprostanoligenes_group	1	1
g__Erysipelotrichaceae_UCG.009@Unassigned131	1	1
g__Erysipelotrichaceae_UCG.009@g__NK4A214_group	1	0
g__Erysipelotrichaceae_UCG.009@g__UCG.002	1	1
g__Erysipelotrichaceae_UCG.009@g__UCG.005	1	0
g__Erysipelotrichaceae_UCG.009@g__Ruminococcus	1	0
g__Erysipelotrichaceae_UCG.009@Unassigned133	1	1
g__Erysipelotrichaceae_UCG.009@g__Eubacterium_nodatum_group	1	1
g__Erysipelotrichaceae_UCG.009@g__Succiniclasticum	1	0
g__Erysipelotrichaceae_UCG.009@Unassigned135	1	0
g__Erysipelotrichaceae_UCG.009@g__Anaerovibrio	1	0
g__Erysipelotrichaceae_UCG.009@g__Veillonellaceae_UCG.001	1	1
g__Erysipelotrichaceae_UCG.009@g__Dialister	1	1
g__Erysipelotrichaceae_UCG.009@g__Candidatus_Saccharimonas	1	0
g__RF39@Unassigned127	1	0
g__RF39@g__Christensenellaceae_R.7_group	1	1
g__RF39@g__Saccharofermentans	1	1
g__RF39@g__Clostridia_UCG.014	1	1
g__RF39@g__Clostridia_vadinBB60_group	1	1
g__RF39@g__Defluviitaleaceae_UCG.011	1	1
g__RF39@Unassigned129	1	0
g__RF39@g__Acetitomaculum	1	1
g__RF39@g__Blautia	1	0
g__RF39@g__Eubacterium_ruminantium_group	1	1
g__RF39@g__Lachnospiraceae_ND3007_group	1	1
g__RF39@g__Lachnospiraceae_NK3A20_group	1	0
g__RF39@g__Lachnospiraceae_XPB1014_group	1	1
g__RF39@g__Moryella	1	1
g__RF39@g__Oribacterium	1	1
g__RF39@g__Pseudobutyrivibrio	1	1
g__RF39@g__Shuttleworthia	1	1
g__RF39@g__Syntrophococcus	1	1
g__RF39@g__probable_genus_10	1	1
g__RF39@g__Clostridium_methylpentosum_group	1	0
g__RF39@g__Eubacterium_coprostanoligenes_group	1	1
g__RF39@Unassigned131	1	1
g__RF39@Unassigned42	1	0
g__RF39@g__NK4A214_group	1	1
g__RF39@g__UCG.005	1	0
g__RF39@Unassigned132	1	0
g__RF39@g__Ruminococcus	1	1
g__RF39@g__UCG.010	1	1
g__RF39@g__Anaerovorax	1	0
g__RF39@g__Eubacterium_nodatum_group	1	1
g__RF39@g__Succiniclasticum	1	1
g__RF39@Unassigned135	1	1
g__RF39@g__Anaerovibrio	1	1
g__RF39@g__Selenomonas	1	1
g__RF39@g__Veillonellaceae_UCG.001	1	0
g__RF39@g__Dialister	1	1
g__RF39@g__Candidatus_Saccharimonas	1	1
g__RF39@g__Succinivibrio	1	0
Unassigned127@g__Clostridia_UCG.014	1	0
Unassigned127@g__Clostridia_vadinBB60_group	1	0
Unassigned127@g__Defluviitaleaceae_UCG.011	1	0
Unassigned127@Unassigned129	1	0
Unassigned127@g__Acetitomaculum	1	0
Unassigned127@g__Blautia	1	0
Unassigned127@g__Butyrivibrio	1	0
Unassigned127@g__Lachnospiraceae_NK3A20_group	1	0
Unassigned127@g__Lachnospiraceae_XPB1014_group	1	0
Unassigned127@g__Moryella	1	0
Unassigned127@g__Oribacterium	1	0
Unassigned127@g__Pseudobutyrivibrio	1	0
Unassigned127@g__Shuttleworthia	1	0
Unassigned127@g__Syntrophococcus	1	0
Unassigned127@g__probable_genus_10	1	0
Unassigned127@g__Clostridium_methylpentosum_group	1	0
Unassigned127@g__Eubacterium_coprostanoligenes_group	1	0
Unassigned127@g__NK4A214_group	1	0
Unassigned127@g__UCG.002	1	0
Unassigned127@g__UCG.005	1	0
Unassigned127@Unassigned43	1	0
Unassigned127@g__Ruminococcus	1	0
Unassigned127@g__UCG.010	1	0
Unassigned127@g__Eubacterium_nodatum_group	1	0
Unassigned127@g__Succiniclasticum	1	0
Unassigned127@Unassigned135	1	0
Unassigned127@g__Anaerovibrio	1	0
Unassigned127@g__Selenomonas	1	0
Unassigned127@g__Veillonellaceae_UCG.001	1	0
Unassigned127@g__Dialister	1	0
Unassigned127@g__Succinivibrio	1	0
Unassigned127@g__Treponema	1	0
g__Christensenellaceae_R.7_group@g__Saccharofermentans	1	1
g__Christensenellaceae_R.7_group@g__Clostridia_vadinBB60_group	1	0
g__Christensenellaceae_R.7_group@g__Defluviitaleaceae_UCG.011	1	1
g__Christensenellaceae_R.7_group@g__Blautia	1	0
g__Christensenellaceae_R.7_group@g__Butyrivibrio	1	1
g__Christensenellaceae_R.7_group@g__Eubacterium_ruminantium_group	1	1
g__Christensenellaceae_R.7_group@g__Lachnospiraceae_ND3007_group	1	1
g__Christensenellaceae_R.7_group@g__Lachnospiraceae_NK3A20_group	1	1
g__Christensenellaceae_R.7_group@g__Moryella	1	1
g__Christensenellaceae_R.7_group@g__Oribacterium	1	1
g__Christensenellaceae_R.7_group@g__Pseudobutyrivibrio	1	1
g__Christensenellaceae_R.7_group@g__Syntrophococcus	1	0
g__Christensenellaceae_R.7_group@g__probable_genus_10	1	1
g__Christensenellaceae_R.7_group@g__Clostridium_methylpentosum_group	1	1
g__Christensenellaceae_R.7_group@Unassigned131	1	1
g__Christensenellaceae_R.7_group@g__NK4A214_group	1	1
g__Christensenellaceae_R.7_group@g__UCG.005	1	0
g__Christensenellaceae_R.7_group@Unassigned132	1	0
g__Christensenellaceae_R.7_group@g__Ruminococcus	1	0
g__Christensenellaceae_R.7_group@g__UCG.010	1	1
g__Christensenellaceae_R.7_group@Unassigned133	1	1
g__Christensenellaceae_R.7_group@g__Anaerovorax	1	0
g__Christensenellaceae_R.7_group@g__Eubacterium_nodatum_group	1	1
g__Christensenellaceae_R.7_group@g__Succiniclasticum	1	1
g__Christensenellaceae_R.7_group@g__Anaerovibrio	1	1
g__Christensenellaceae_R.7_group@g__Selenomonas	1	0
g__Christensenellaceae_R.7_group@g__Veillonellaceae_UCG.001	1	1
g__Christensenellaceae_R.7_group@g__Dialister	1	1
g__Christensenellaceae_R.7_group@g__Candidatus_Saccharimonas	1	1
g__Saccharofermentans@g__Clostridia_UCG.014	1	1
g__Saccharofermentans@g__Clostridia_vadinBB60_group	1	1
g__Saccharofermentans@g__Defluviitaleaceae_UCG.011	1	1
g__Saccharofermentans@Unassigned129	1	0
g__Saccharofermentans@g__Blautia	1	0
g__Saccharofermentans@g__Eubacterium_ruminantium_group	1	1
g__Saccharofermentans@g__Lachnospiraceae_ND3007_group	1	0
g__Saccharofermentans@g__Lachnospiraceae_NK3A20_group	1	1
g__Saccharofermentans@g__Lachnospiraceae_XPB1014_group	1	0
g__Saccharofermentans@g__Oribacterium	1	1
g__Saccharofermentans@g__Pseudobutyrivibrio	1	1
g__Saccharofermentans@g__Shuttleworthia	1	0
g__Saccharofermentans@g__probable_genus_10	1	1
g__Saccharofermentans@g__Eubacterium_coprostanoligenes_group	1	1
g__Saccharofermentans@Unassigned131	1	1
g__Saccharofermentans@Unassigned42	1	1
g__Saccharofermentans@g__UCG.005	1	0
g__Saccharofermentans@Unassigned43	1	1
g__Saccharofermentans@g__UCG.010	1	1
g__Saccharofermentans@g__Anaerovorax	1	0
g__Saccharofermentans@g__Eubacterium_nodatum_group	1	1
g__Saccharofermentans@g__Succiniclasticum	1	0
g__Saccharofermentans@Unassigned135	1	0
g__Saccharofermentans@g__Anaerovibrio	1	0
g__Saccharofermentans@g__Selenomonas	1	0
g__Saccharofermentans@g__Veillonellaceae_UCG.001	1	1
g__Saccharofermentans@g__Dialister	1	1
g__Saccharofermentans@g__Candidatus_Saccharimonas	1	1
g__Saccharofermentans@g__Treponema	1	1
g__Clostridia_UCG.014@g__Clostridia_vadinBB60_group	1	0
g__Clostridia_UCG.014@g__Defluviitaleaceae_UCG.011	1	1
g__Clostridia_UCG.014@g__Acetitomaculum	1	1
g__Clostridia_UCG.014@g__Blautia	1	0
g__Clostridia_UCG.014@g__Butyrivibrio	1	1
g__Clostridia_UCG.014@g__Eubacterium_ruminantium_group	1	1
g__Clostridia_UCG.014@g__Lachnospiraceae_ND3007_group	1	1
g__Clostridia_UCG.014@g__Lachnospiraceae_XPB1014_group	1	1
g__Clostridia_UCG.014@g__Moryella	1	1
g__Clostridia_UCG.014@g__Pseudobutyrivibrio	1	1
g__Clostridia_UCG.014@g__Ruminococcus_gauvreauii_group	1	1
g__Clostridia_UCG.014@g__Shuttleworthia	1	1
g__Clostridia_UCG.014@g__Syntrophococcus	1	1
g__Clostridia_UCG.014@g__Clostridium_methylpentosum_group	1	1
g__Clostridia_UCG.014@g__Eubacterium_coprostanoligenes_group	1	1
g__Clostridia_UCG.014@Unassigned131	1	1
g__Clostridia_UCG.014@Unassigned42	1	1
g__Clostridia_UCG.014@g__NK4A214_group	1	1
g__Clostridia_UCG.014@g__UCG.002	1	0
g__Clostridia_UCG.014@g__UCG.005	1	0
g__Clostridia_UCG.014@Unassigned132	1	0
g__Clostridia_UCG.014@g__Ruminococcus	1	1
g__Clostridia_UCG.014@g__UCG.010	1	0
g__Clostridia_UCG.014@Unassigned133	1	0
g__Clostridia_UCG.014@g__Anaerovorax	1	0
g__Clostridia_UCG.014@g__Eubacterium_nodatum_group	1	1
g__Clostridia_UCG.014@Unassigned135	1	1
g__Clostridia_UCG.014@g__Anaerovibrio	1	1
g__Clostridia_UCG.014@g__Selenomonas	1	0
g__Clostridia_UCG.014@g__Veillonellaceae_UCG.001	1	0
g__Clostridia_UCG.014@g__Dialister	1	1
g__Clostridia_UCG.014@g__Candidatus_Saccharimonas	1	1
g__Clostridia_UCG.014@g__Treponema	1	1
g__Clostridia_vadinBB60_group@g__Defluviitaleaceae_UCG.011	1	0
g__Clostridia_vadinBB60_group@Unassigned129	1	1
g__Clostridia_vadinBB60_group@g__Acetitomaculum	1	1
g__Clostridia_vadinBB60_group@g__Blautia	1	0
g__Clostridia_vadinBB60_group@g__Eubacterium_ruminantium_group	1	0
g__Clostridia_vadinBB60_group@g__Lachnospiraceae_NK3A20_group	1	1
g__Clostridia_vadinBB60_group@g__Lachnospiraceae_XPB1014_group	1	0
g__Clostridia_vadinBB60_group@g__Moryella	1	0
g__Clostridia_vadinBB60_group@g__Oribacterium	1	0
g__Clostridia_vadinBB60_group@g__Pseudobutyrivibrio	1	0
g__Clostridia_vadinBB60_group@g__Ruminococcus_gauvreauii_group	1	0
g__Clostridia_vadinBB60_group@g__Shuttleworthia	1	1
g__Clostridia_vadinBB60_group@g__Syntrophococcus	1	1
g__Clostridia_vadinBB60_group@g__probable_genus_10	1	1
g__Clostridia_vadinBB60_group@g__Eubacterium_coprostanoligenes_group	1	0
g__Clostridia_vadinBB60_group@Unassigned42	1	0
g__Clostridia_vadinBB60_group@g__NK4A214_group	1	0
g__Clostridia_vadinBB60_group@g__UCG.002	1	1
g__Clostridia_vadinBB60_group@g__UCG.005	1	0
g__Clostridia_vadinBB60_group@Unassigned132	1	0
g__Clostridia_vadinBB60_group@g__UCG.010	1	1
g__Clostridia_vadinBB60_group@Unassigned133	1	0
g__Clostridia_vadinBB60_group@g__Eubacterium_nodatum_group	1	0
g__Clostridia_vadinBB60_group@g__Succiniclasticum	1	1
g__Clostridia_vadinBB60_group@Unassigned135	1	0
g__Clostridia_vadinBB60_group@g__Anaerovibrio	1	0
g__Clostridia_vadinBB60_group@g__Selenomonas	1	0
g__Clostridia_vadinBB60_group@g__Veillonellaceae_UCG.001	1	1
g__Clostridia_vadinBB60_group@g__Dialister	1	0
g__Clostridia_vadinBB60_group@g__Succinivibrio	1	1
g__Clostridia_vadinBB60_group@g__Treponema	1	1
g__Defluviitaleaceae_UCG.011@Unassigned129	1	1
g__Defluviitaleaceae_UCG.011@g__Acetitomaculum	1	1
g__Defluviitaleaceae_UCG.011@g__Blautia	1	0
g__Defluviitaleaceae_UCG.011@g__Butyrivibrio	1	0
g__Defluviitaleaceae_UCG.011@g__Lachnospiraceae_ND3007_group	1	1
g__Defluviitaleaceae_UCG.011@g__Lachnospiraceae_XPB1014_group	1	0
g__Defluviitaleaceae_UCG.011@g__Moryella	1	1
g__Defluviitaleaceae_UCG.011@g__Pseudobutyrivibrio	1	0
g__Defluviitaleaceae_UCG.011@g__Ruminococcus_gauvreauii_group	1	1
g__Defluviitaleaceae_UCG.011@g__Shuttleworthia	1	0
g__Defluviitaleaceae_UCG.011@g__probable_genus_10	1	0
g__Defluviitaleaceae_UCG.011@g__Clostridium_methylpentosum_group	1	0
g__Defluviitaleaceae_UCG.011@g__Eubacterium_coprostanoligenes_group	1	1
g__Defluviitaleaceae_UCG.011@Unassigned131	1	1
g__Defluviitaleaceae_UCG.011@g__NK4A214_group	1	1
g__Defluviitaleaceae_UCG.011@g__UCG.005	1	0
g__Defluviitaleaceae_UCG.011@Unassigned132	1	0
g__Defluviitaleaceae_UCG.011@Unassigned43	1	1
g__Defluviitaleaceae_UCG.011@g__Ruminococcus	1	1
g__Defluviitaleaceae_UCG.011@g__UCG.010	1	1
g__Defluviitaleaceae_UCG.011@Unassigned133	1	1
g__Defluviitaleaceae_UCG.011@g__Anaerovorax	1	0
g__Defluviitaleaceae_UCG.011@g__Eubacterium_nodatum_group	1	1
g__Defluviitaleaceae_UCG.011@g__Succiniclasticum	1	0
g__Defluviitaleaceae_UCG.011@Unassigned135	1	0
g__Defluviitaleaceae_UCG.011@g__Anaerovibrio	1	0
g__Defluviitaleaceae_UCG.011@g__Veillonellaceae_UCG.001	1	1
g__Defluviitaleaceae_UCG.011@g__Candidatus_Saccharimonas	1	1
Unassigned129@g__Acetitomaculum	1	1
Unassigned129@g__Blautia	1	0
Unassigned129@g__Butyrivibrio	1	0
Unassigned129@g__Lachnospiraceae_ND3007_group	1	1
Unassigned129@g__Lachnospiraceae_NK3A20_group	1	1
Unassigned129@g__Lachnospiraceae_XPB1014_group	1	1
Unassigned129@g__Moryella	1	1
Unassigned129@g__Oribacterium	1	1
Unassigned129@g__Pseudobutyrivibrio	1	1
Unassigned129@g__Shuttleworthia	1	1
Unassigned129@g__probable_genus_10	1	1
Unassigned129@g__Eubacterium_coprostanoligenes_group	1	1
Unassigned129@Unassigned42	1	1
Unassigned129@g__NK4A214_group	1	1
Unassigned129@g__UCG.002	1	1
Unassigned129@Unassigned43	1	1
Unassigned129@g__Ruminococcus	1	1
Unassigned129@Unassigned133	1	0
Unassigned129@g__Succiniclasticum	1	1
Unassigned129@Unassigned135	1	0
Unassigned129@g__Anaerovibrio	1	1
Unassigned129@g__Selenomonas	1	1
Unassigned129@g__Veillonellaceae_UCG.001	1	1
Unassigned129@g__Dialister	1	0
Unassigned129@g__Candidatus_Saccharimonas	1	0
Unassigned129@g__Treponema	1	1
g__Acetitomaculum@g__Eubacterium_ruminantium_group	1	0
g__Acetitomaculum@g__Lachnospiraceae_NK3A20_group	1	1
g__Acetitomaculum@g__Lachnospiraceae_XPB1014_group	1	0
g__Acetitomaculum@g__Moryella	1	0
g__Acetitomaculum@g__Oribacterium	1	0
g__Acetitomaculum@g__Pseudobutyrivibrio	1	0
g__Acetitomaculum@g__Ruminococcus_gauvreauii_group	1	1
g__Acetitomaculum@g__Shuttleworthia	1	1
g__Acetitomaculum@g__Syntrophococcus	1	1
g__Acetitomaculum@g__probable_genus_10	1	0
g__Acetitomaculum@g__Clostridium_methylpentosum_group	1	0
g__Acetitomaculum@g__Eubacterium_coprostanoligenes_group	1	1
g__Acetitomaculum@Unassigned131	1	0
g__Acetitomaculum@Unassigned42	1	1
g__Acetitomaculum@g__NK4A214_group	1	0
g__Acetitomaculum@g__UCG.002	1	1
g__Acetitomaculum@g__UCG.005	1	0
g__Acetitomaculum@Unassigned43	1	0
g__Acetitomaculum@g__Ruminococcus	1	1
g__Acetitomaculum@g__UCG.010	1	0
g__Acetitomaculum@Unassigned133	1	1
g__Acetitomaculum@g__Eubacterium_nodatum_group	1	1
g__Acetitomaculum@g__Succiniclasticum	1	1
g__Acetitomaculum@Unassigned135	1	1
g__Acetitomaculum@g__Anaerovibrio	1	1
g__Acetitomaculum@g__Selenomonas	1	1
g__Acetitomaculum@g__Veillonellaceae_UCG.001	1	1
g__Acetitomaculum@g__Dialister	1	0
g__Acetitomaculum@g__Succinivibrio	1	1
g__Blautia@g__Butyrivibrio	1	0
g__Blautia@g__Eubacterium_ruminantium_group	1	0
g__Blautia@g__Lachnospiraceae_ND3007_group	1	0
g__Blautia@g__Lachnospiraceae_NK3A20_group	1	0
g__Blautia@g__Lachnospiraceae_XPB1014_group	1	0
g__Blautia@g__Moryella	1	0
g__Blautia@g__Oribacterium	1	0
g__Blautia@g__Pseudobutyrivibrio	1	0
g__Blautia@g__Syntrophococcus	1	0
g__Blautia@g__Eubacterium_coprostanoligenes_group	1	0
g__Blautia@Unassigned42	1	0
g__Blautia@g__NK4A214_group	1	0
g__Blautia@g__UCG.002	1	0
g__Blautia@g__UCG.005	1	0
g__Blautia@Unassigned132	1	0
g__Blautia@Unassigned43	1	0
g__Blautia@g__UCG.010	1	0
g__Blautia@Unassigned133	1	0
g__Blautia@g__Eubacterium_nodatum_group	1	0
g__Blautia@g__Succiniclasticum	1	0
g__Blautia@Unassigned135	1	0
g__Blautia@g__Anaerovibrio	1	0
g__Blautia@g__Selenomonas	1	0
g__Blautia@g__Veillonellaceae_UCG.001	1	0
g__Blautia@g__Candidatus_Saccharimonas	1	0
g__Blautia@g__Succinivibrio	1	0
g__Blautia@g__Treponema	1	0
g__Butyrivibrio@g__Eubacterium_ruminantium_group	1	1
g__Butyrivibrio@g__Lachnospiraceae_ND3007_group	1	1
g__Butyrivibrio@g__Lachnospiraceae_XPB1014_group	1	1
g__Butyrivibrio@g__Moryella	1	1
g__Butyrivibrio@g__Pseudobutyrivibrio	1	1
g__Butyrivibrio@g__Syntrophococcus	1	1
g__Butyrivibrio@g__probable_genus_10	1	1
g__Butyrivibrio@g__Clostridium_methylpentosum_group	1	1
g__Butyrivibrio@g__Eubacterium_coprostanoligenes_group	1	1
g__Butyrivibrio@Unassigned42	1	1
g__Butyrivibrio@g__UCG.005	1	0
g__Butyrivibrio@g__Ruminococcus	1	1
g__Butyrivibrio@g__UCG.010	1	1
g__Butyrivibrio@Unassigned133	1	1
g__Butyrivibrio@g__Anaerovorax	1	0
g__Butyrivibrio@g__Eubacterium_nodatum_group	1	1
g__Butyrivibrio@g__Succiniclasticum	1	0
g__Butyrivibrio@Unassigned135	1	1
g__Butyrivibrio@g__Anaerovibrio	1	1
g__Butyrivibrio@g__Selenomonas	1	1
g__Butyrivibrio@g__Veillonellaceae_UCG.001	1	1
g__Butyrivibrio@g__Dialister	1	1
g__Butyrivibrio@g__Candidatus_Saccharimonas	1	1
g__Butyrivibrio@g__Succinivibrio	1	1
g__Eubacterium_ruminantium_group@g__Lachnospiraceae_ND3007_group	1	0
g__Eubacterium_ruminantium_group@g__Moryella	1	0
g__Eubacterium_ruminantium_group@g__Pseudobutyrivibrio	1	1
g__Eubacterium_ruminantium_group@g__Ruminococcus_gauvreauii_group	1	0
g__Eubacterium_ruminantium_group@g__Shuttleworthia	1	0
g__Eubacterium_ruminantium_group@g__probable_genus_10	1	1
g__Eubacterium_ruminantium_group@g__Clostridium_methylpentosum_group	1	0
g__Eubacterium_ruminantium_group@g__NK4A214_group	1	1
g__Eubacterium_ruminantium_group@g__UCG.005	1	0
g__Eubacterium_ruminantium_group@Unassigned43	1	0
g__Eubacterium_ruminantium_group@g__Ruminococcus	1	1
g__Eubacterium_ruminantium_group@g__UCG.010	1	1
g__Eubacterium_ruminantium_group@g__Anaerovorax	1	0
g__Eubacterium_ruminantium_group@g__Succiniclasticum	1	1
g__Eubacterium_ruminantium_group@g__Dialister	1	0
g__Eubacterium_ruminantium_group@g__Succinivibrio	1	0
g__Eubacterium_ruminantium_group@g__Treponema	1	0
g__Lachnospiraceae_ND3007_group@g__Lachnospiraceae_XPB1014_group	1	1
g__Lachnospiraceae_ND3007_group@g__Moryella	1	1
g__Lachnospiraceae_ND3007_group@g__Pseudobutyrivibrio	1	1
g__Lachnospiraceae_ND3007_group@g__Shuttleworthia	1	1
g__Lachnospiraceae_ND3007_group@g__Syntrophococcus	1	1
g__Lachnospiraceae_ND3007_group@g__Clostridium_methylpentosum_group	1	1
g__Lachnospiraceae_ND3007_group@Unassigned131	1	1
g__Lachnospiraceae_ND3007_group@Unassigned42	1	1
g__Lachnospiraceae_ND3007_group@g__NK4A214_group	1	1
g__Lachnospiraceae_ND3007_group@g__UCG.002	1	1
g__Lachnospiraceae_ND3007_group@g__UCG.005	1	0
g__Lachnospiraceae_ND3007_group@Unassigned132	1	0
g__Lachnospiraceae_ND3007_group@Unassigned43	1	1
g__Lachnospiraceae_ND3007_group@g__Ruminococcus	1	1
g__Lachnospiraceae_ND3007_group@g__UCG.010	1	1
g__Lachnospiraceae_ND3007_group@Unassigned133	1	1
g__Lachnospiraceae_ND3007_group@g__Succiniclasticum	1	1
g__Lachnospiraceae_ND3007_group@Unassigned135	1	1
g__Lachnospiraceae_ND3007_group@g__Anaerovibrio	1	1
g__Lachnospiraceae_ND3007_group@g__Veillonellaceae_UCG.001	1	0
g__Lachnospiraceae_ND3007_group@g__Dialister	1	1
g__Lachnospiraceae_ND3007_group@g__Candidatus_Saccharimonas	1	1
g__Lachnospiraceae_ND3007_group@g__Treponema	1	0
g__Lachnospiraceae_NK3A20_group@g__Lachnospiraceae_XPB1014_group	1	1
g__Lachnospiraceae_NK3A20_group@g__Moryella	1	1
g__Lachnospiraceae_NK3A20_group@g__Oribacterium	1	1
g__Lachnospiraceae_NK3A20_group@g__Pseudobutyrivibrio	1	0
g__Lachnospiraceae_NK3A20_group@g__Ruminococcus_gauvreauii_group	1	1
g__Lachnospiraceae_NK3A20_group@g__Shuttleworthia	1	0
g__Lachnospiraceae_NK3A20_group@g__Syntrophococcus	1	1
g__Lachnospiraceae_NK3A20_group@g__probable_genus_10	1	1
g__Lachnospiraceae_NK3A20_group@g__Clostridium_methylpentosum_group	1	1
g__Lachnospiraceae_NK3A20_group@g__Eubacterium_coprostanoligenes_group	1	1
g__Lachnospiraceae_NK3A20_group@Unassigned42	1	1
g__Lachnospiraceae_NK3A20_group@g__UCG.002	1	0
g__Lachnospiraceae_NK3A20_group@Unassigned132	1	0
g__Lachnospiraceae_NK3A20_group@Unassigned43	1	1
g__Lachnospiraceae_NK3A20_group@g__Ruminococcus	1	1
g__Lachnospiraceae_NK3A20_group@g__UCG.010	1	1
g__Lachnospiraceae_NK3A20_group@g__Eubacterium_nodatum_group	1	1
g__Lachnospiraceae_NK3A20_group@g__Succiniclasticum	1	1
g__Lachnospiraceae_NK3A20_group@Unassigned135	1	0
g__Lachnospiraceae_NK3A20_group@g__Anaerovibrio	1	0
g__Lachnospiraceae_NK3A20_group@g__Veillonellaceae_UCG.001	1	0
g__Lachnospiraceae_NK3A20_group@g__Dialister	1	1
g__Lachnospiraceae_NK3A20_group@g__Candidatus_Saccharimonas	1	1
g__Lachnospiraceae_NK3A20_group@g__Succinivibrio	1	1
g__Lachnospiraceae_NK3A20_group@g__Treponema	1	1
g__Lachnospiraceae_XPB1014_group@g__Moryella	1	1
g__Lachnospiraceae_XPB1014_group@g__Oribacterium	1	1
g__Lachnospiraceae_XPB1014_group@g__Pseudobutyrivibrio	1	1
g__Lachnospiraceae_XPB1014_group@g__Shuttleworthia	1	1
g__Lachnospiraceae_XPB1014_group@g__Syntrophococcus	1	1
g__Lachnospiraceae_XPB1014_group@g__Clostridium_methylpentosum_group	1	1
g__Lachnospiraceae_XPB1014_group@Unassigned131	1	1
g__Lachnospiraceae_XPB1014_group@Unassigned42	1	1
g__Lachnospiraceae_XPB1014_group@g__UCG.005	1	0
g__Lachnospiraceae_XPB1014_group@Unassigned132	1	0
g__Lachnospiraceae_XPB1014_group@Unassigned43	1	1
g__Lachnospiraceae_XPB1014_group@Unassigned133	1	1
g__Lachnospiraceae_XPB1014_group@g__Succiniclasticum	1	0
g__Lachnospiraceae_XPB1014_group@Unassigned135	1	1
g__Lachnospiraceae_XPB1014_group@g__Anaerovibrio	1	1
g__Lachnospiraceae_XPB1014_group@g__Selenomonas	1	1
g__Lachnospiraceae_XPB1014_group@g__Veillonellaceae_UCG.001	1	1
g__Lachnospiraceae_XPB1014_group@g__Dialister	1	1
g__Lachnospiraceae_XPB1014_group@g__Candidatus_Saccharimonas	1	1
g__Lachnospiraceae_XPB1014_group@g__Treponema	1	0
g__Moryella@g__Oribacterium	1	1
g__Moryella@g__Pseudobutyrivibrio	1	1
g__Moryella@g__Ruminococcus_gauvreauii_group	1	0
g__Moryella@g__Shuttleworthia	1	1
g__Moryella@g__probable_genus_10	1	0
g__Moryella@g__Eubacterium_coprostanoligenes_group	1	1
g__Moryella@Unassigned131	1	1
g__Moryella@Unassigned42	1	1
g__Moryella@g__NK4A214_group	1	1
g__Moryella@g__UCG.005	1	0
g__Moryella@Unassigned43	1	1
g__Moryella@g__Ruminococcus	1	0
g__Moryella@Unassigned133	1	1
g__Moryella@g__Eubacterium_nodatum_group	1	1
g__Moryella@g__Anaerovibrio	1	1
g__Moryella@g__Veillonellaceae_UCG.001	1	1
g__Moryella@g__Dialister	1	1
g__Moryella@g__Candidatus_Saccharimonas	1	1
g__Moryella@g__Succinivibrio	1	1
g__Moryella@g__Treponema	1	0
g__Oribacterium@g__Pseudobutyrivibrio	1	0
g__Oribacterium@g__Ruminococcus_gauvreauii_group	1	0
g__Oribacterium@g__Syntrophococcus	1	1
g__Oribacterium@g__probable_genus_10	1	1
g__Oribacterium@g__Eubacterium_coprostanoligenes_group	1	1
g__Oribacterium@Unassigned131	1	0
g__Oribacterium@Unassigned42	1	1
g__Oribacterium@g__UCG.005	1	0
g__Oribacterium@Unassigned132	1	0
g__Oribacterium@Unassigned43	1	1
g__Oribacterium@g__Ruminococcus	1	0
g__Oribacterium@g__UCG.010	1	1
g__Oribacterium@g__Anaerovorax	1	0
g__Oribacterium@g__Succiniclasticum	1	0
g__Oribacterium@Unassigned135	1	0
g__Oribacterium@g__Anaerovibrio	1	1
g__Oribacterium@g__Selenomonas	1	0
g__Oribacterium@g__Veillonellaceae_UCG.001	1	1
g__Oribacterium@g__Dialister	1	1
g__Oribacterium@g__Candidatus_Saccharimonas	1	1
g__Oribacterium@g__Treponema	1	1
g__Pseudobutyrivibrio@g__Shuttleworthia	1	1
g__Pseudobutyrivibrio@g__Syntrophococcus	1	1
g__Pseudobutyrivibrio@g__probable_genus_10	1	1
g__Pseudobutyrivibrio@g__Clostridium_methylpentosum_group	1	1
g__Pseudobutyrivibrio@g__Eubacterium_coprostanoligenes_group	1	1
g__Pseudobutyrivibrio@Unassigned131	1	1
g__Pseudobutyrivibrio@Unassigned42	1	1
g__Pseudobutyrivibrio@g__NK4A214_group	1	0
g__Pseudobutyrivibrio@g__UCG.005	1	0
g__Pseudobutyrivibrio@g__UCG.010	1	1
g__Pseudobutyrivibrio@Unassigned133	1	1
g__Pseudobutyrivibrio@g__Anaerovorax	1	0
g__Pseudobutyrivibrio@g__Eubacterium_nodatum_group	1	0
g__Pseudobutyrivibrio@g__Succiniclasticum	1	1
g__Pseudobutyrivibrio@Unassigned135	1	1
g__Pseudobutyrivibrio@g__Anaerovibrio	1	1
g__Pseudobutyrivibrio@g__Selenomonas	1	1
g__Pseudobutyrivibrio@g__Veillonellaceae_UCG.001	1	1
g__Pseudobutyrivibrio@g__Dialister	1	1
g__Pseudobutyrivibrio@g__Candidatus_Saccharimonas	1	1
g__Pseudobutyrivibrio@g__Succinivibrio	1	1
g__Ruminococcus_gauvreauii_group@g__Shuttleworthia	1	1
g__Ruminococcus_gauvreauii_group@g__Syntrophococcus	1	1
g__Ruminococcus_gauvreauii_group@g__probable_genus_10	1	1
g__Ruminococcus_gauvreauii_group@g__Clostridium_methylpentosum_group	1	1
g__Ruminococcus_gauvreauii_group@g__Eubacterium_coprostanoligenes_group	1	1
g__Ruminococcus_gauvreauii_group@Unassigned131	1	1
g__Ruminococcus_gauvreauii_group@Unassigned42	1	1
g__Ruminococcus_gauvreauii_group@g__NK4A214_group	1	1
g__Ruminococcus_gauvreauii_group@g__UCG.002	1	1
g__Ruminococcus_gauvreauii_group@g__UCG.005	1	0
g__Ruminococcus_gauvreauii_group@Unassigned43	1	1
g__Ruminococcus_gauvreauii_group@g__UCG.010	1	0
g__Ruminococcus_gauvreauii_group@Unassigned133	1	1
g__Ruminococcus_gauvreauii_group@g__Eubacterium_nodatum_group	1	1
g__Ruminococcus_gauvreauii_group@g__Succiniclasticum	1	1
g__Ruminococcus_gauvreauii_group@g__Veillonellaceae_UCG.001	1	1
g__Ruminococcus_gauvreauii_group@g__Dialister	1	0
g__Ruminococcus_gauvreauii_group@g__Succinivibrio	1	0
g__Ruminococcus_gauvreauii_group@g__Treponema	1	1
g__Shuttleworthia@g__Syntrophococcus	1	1
g__Shuttleworthia@g__probable_genus_10	1	0
g__Shuttleworthia@g__Clostridium_methylpentosum_group	1	0
g__Shuttleworthia@g__Eubacterium_coprostanoligenes_group	1	1
g__Shuttleworthia@Unassigned131	1	1
g__Shuttleworthia@Unassigned42	1	1
g__Shuttleworthia@g__UCG.002	1	0
g__Shuttleworthia@g__UCG.005	1	0
g__Shuttleworthia@Unassigned132	1	0
g__Shuttleworthia@Unassigned43	1	1
g__Shuttleworthia@g__Ruminococcus	1	1
g__Shuttleworthia@g__UCG.010	1	0
g__Shuttleworthia@Unassigned133	1	1
g__Shuttleworthia@g__Eubacterium_nodatum_group	1	0
g__Shuttleworthia@Unassigned135	1	0
g__Shuttleworthia@g__Anaerovibrio	1	1
g__Shuttleworthia@g__Selenomonas	1	1
g__Shuttleworthia@g__Veillonellaceae_UCG.001	1	1
g__Shuttleworthia@g__Dialister	1	1
g__Shuttleworthia@g__Candidatus_Saccharimonas	1	1
g__Shuttleworthia@g__Succinivibrio	1	0
g__Syntrophococcus@g__probable_genus_10	1	1
g__Syntrophococcus@g__Clostridium_methylpentosum_group	1	1
g__Syntrophococcus@g__Eubacterium_coprostanoligenes_group	1	1
g__Syntrophococcus@g__NK4A214_group	1	1
g__Syntrophococcus@g__UCG.002	1	1
g__Syntrophococcus@Unassigned43	1	1
g__Syntrophococcus@g__Ruminococcus	1	1
g__Syntrophococcus@g__UCG.010	1	1
g__Syntrophococcus@Unassigned133	1	1
g__Syntrophococcus@g__Eubacterium_nodatum_group	1	1
g__Syntrophococcus@g__Succiniclasticum	1	1
g__Syntrophococcus@Unassigned135	1	1
g__Syntrophococcus@g__Anaerovibrio	1	1
g__Syntrophococcus@g__Selenomonas	1	1
g__Syntrophococcus@g__Dialister	1	1
g__Syntrophococcus@g__Succinivibrio	1	0
g__Syntrophococcus@g__Treponema	1	1
g__probable_genus_10@g__Clostridium_methylpentosum_group	1	1
g__probable_genus_10@g__Eubacterium_coprostanoligenes_group	1	1
g__probable_genus_10@Unassigned42	1	1
g__probable_genus_10@g__NK4A214_group	1	1
g__probable_genus_10@Unassigned132	1	0
g__probable_genus_10@Unassigned43	1	1
g__probable_genus_10@g__UCG.010	1	1
g__probable_genus_10@g__Anaerovorax	1	0
g__probable_genus_10@g__Succiniclasticum	1	1
g__probable_genus_10@g__Veillonellaceae_UCG.001	1	0
g__probable_genus_10@g__Dialister	1	1
g__probable_genus_10@g__Candidatus_Saccharimonas	1	0
g__probable_genus_10@g__Succinivibrio	1	1
g__probable_genus_10@g__Treponema	1	1
g__Clostridium_methylpentosum_group@g__Eubacterium_coprostanoligenes_group	1	0
g__Clostridium_methylpentosum_group@Unassigned131	1	1
g__Clostridium_methylpentosum_group@Unassigned42	1	1
g__Clostridium_methylpentosum_group@g__NK4A214_group	1	1
g__Clostridium_methylpentosum_group@g__UCG.005	1	0
g__Clostridium_methylpentosum_group@g__Ruminococcus	1	1
g__Clostridium_methylpentosum_group@Unassigned133	1	1
g__Clostridium_methylpentosum_group@Unassigned135	1	1
g__Clostridium_methylpentosum_group@g__Anaerovibrio	1	1
g__Clostridium_methylpentosum_group@g__Veillonellaceae_UCG.001	1	1
g__Clostridium_methylpentosum_group@g__Dialister	1	1
g__Clostridium_methylpentosum_group@g__Candidatus_Saccharimonas	1	1
g__Clostridium_methylpentosum_group@g__Succinivibrio	1	1
g__Eubacterium_coprostanoligenes_group@g__NK4A214_group	1	1
g__Eubacterium_coprostanoligenes_group@g__UCG.002	1	1
g__Eubacterium_coprostanoligenes_group@g__UCG.005	1	0
g__Eubacterium_coprostanoligenes_group@Unassigned132	1	0
g__Eubacterium_coprostanoligenes_group@Unassigned43	1	1
g__Eubacterium_coprostanoligenes_group@g__Ruminococcus	1	1
g__Eubacterium_coprostanoligenes_group@g__UCG.010	1	1
g__Eubacterium_coprostanoligenes_group@Unassigned133	1	1
g__Eubacterium_coprostanoligenes_group@g__Anaerovorax	1	0
g__Eubacterium_coprostanoligenes_group@g__Eubacterium_nodatum_group	1	1
g__Eubacterium_coprostanoligenes_group@g__Anaerovibrio	1	1
g__Eubacterium_coprostanoligenes_group@g__Dialister	1	1
g__Eubacterium_coprostanoligenes_group@g__Candidatus_Saccharimonas	1	1
g__Eubacterium_coprostanoligenes_group@g__Succinivibrio	1	0
g__Eubacterium_coprostanoligenes_group@g__Treponema	1	1
Unassigned131@Unassigned42	1	1
Unassigned131@Unassigned132	1	0
Unassigned131@Unassigned133	1	1
Unassigned131@g__Eubacterium_nodatum_group	1	1
Unassigned131@g__Dialister	1	1
Unassigned131@g__Candidatus_Saccharimonas	1	1
Unassigned131@g__Treponema	1	1
Unassigned42@g__NK4A214_group	1	1
Unassigned42@g__UCG.005	1	0
Unassigned42@Unassigned132	1	0
Unassigned42@Unassigned43	1	1
Unassigned42@g__UCG.010	1	1
Unassigned42@Unassigned133	1	1
Unassigned42@g__Anaerovorax	1	0
Unassigned42@g__Eubacterium_nodatum_group	1	1
Unassigned42@g__Succiniclasticum	1	0
Unassigned42@Unassigned135	1	0
Unassigned42@g__Anaerovibrio	1	1
Unassigned42@g__Selenomonas	1	0
Unassigned42@g__Veillonellaceae_UCG.001	1	1
Unassigned42@g__Dialister	1	1
Unassigned42@g__Candidatus_Saccharimonas	1	0
g__NK4A214_group@g__UCG.002	1	1
g__NK4A214_group@g__UCG.005	1	0
g__NK4A214_group@Unassigned132	1	0
g__NK4A214_group@Unassigned43	1	1
g__NK4A214_group@g__UCG.010	1	1
g__NK4A214_group@Unassigned133	1	1
g__NK4A214_group@g__Anaerovorax	1	0
g__NK4A214_group@g__Eubacterium_nodatum_group	1	1
g__NK4A214_group@g__Succiniclasticum	1	0
g__NK4A214_group@g__Anaerovibrio	1	0
g__NK4A214_group@g__Selenomonas	1	0
g__NK4A214_group@g__Candidatus_Saccharimonas	1	1
g__NK4A214_group@g__Succinivibrio	1	1
g__NK4A214_group@g__Treponema	1	1
g__UCG.002@g__UCG.005	1	0
g__UCG.002@Unassigned132	1	0
g__UCG.002@Unassigned43	1	1
g__UCG.002@g__Ruminococcus	1	0
g__UCG.002@g__UCG.010	1	1
g__UCG.002@g__Anaerovorax	1	0
g__UCG.002@Unassigned135	1	1
g__UCG.002@g__Succinivibrio	1	1
g__UCG.005@Unassigned132	1	0
g__UCG.005@g__Ruminococcus	1	0
g__UCG.005@g__UCG.010	1	0
g__UCG.005@Unassigned133	1	0
g__UCG.005@g__Anaerovorax	1	0
g__UCG.005@g__Eubacterium_nodatum_group	1	0
g__UCG.005@Unassigned135	1	0
g__UCG.005@g__Anaerovibrio	1	0
g__UCG.005@g__Selenomonas	1	0
g__UCG.005@g__Veillonellaceae_UCG.001	1	0
g__UCG.005@g__Dialister	1	0
g__UCG.005@g__Candidatus_Saccharimonas	1	0
Unassigned132@g__Ruminococcus	1	0
Unassigned132@g__UCG.010	1	0
Unassigned132@g__Anaerovorax	1	0
Unassigned132@g__Eubacterium_nodatum_group	1	0
Unassigned132@g__Candidatus_Saccharimonas	1	0
Unassigned132@g__Treponema	1	0
Unassigned43@g__UCG.010	1	1
Unassigned43@Unassigned133	1	1
Unassigned43@g__Anaerovorax	1	0
Unassigned43@g__Eubacterium_nodatum_group	1	1
Unassigned43@g__Anaerovibrio	1	1
Unassigned43@g__Selenomonas	1	1
Unassigned43@g__Veillonellaceae_UCG.001	1	1
Unassigned43@g__Dialister	1	1
Unassigned43@g__Candidatus_Saccharimonas	1	1
Unassigned43@g__Treponema	1	0
g__Ruminococcus@g__Anaerovorax	1	0
g__Ruminococcus@g__Eubacterium_nodatum_group	1	1
g__Ruminococcus@g__Succiniclasticum	1	1
g__Ruminococcus@g__Selenomonas	1	1
g__Ruminococcus@g__Dialister	1	1
g__Ruminococcus@g__Succinivibrio	1	0
g__Ruminococcus@g__Treponema	1	0
g__UCG.010@g__Anaerovorax	1	0
g__UCG.010@g__Succiniclasticum	1	0
g__UCG.010@g__Anaerovibrio	1	0
g__UCG.010@g__Veillonellaceae_UCG.001	1	1
g__UCG.010@g__Candidatus_Saccharimonas	1	1
g__UCG.010@g__Succinivibrio	1	1
g__UCG.010@g__Treponema	1	0
Unassigned133@g__Anaerovorax	1	0
Unassigned133@g__Eubacterium_nodatum_group	1	1
Unassigned133@Unassigned135	1	1
Unassigned133@g__Anaerovibrio	1	1
Unassigned133@g__Veillonellaceae_UCG.001	1	1
Unassigned133@g__Dialister	1	1
g__Anaerovorax@g__Eubacterium_nodatum_group	1	0
g__Anaerovorax@g__Succiniclasticum	1	0
g__Anaerovorax@g__Veillonellaceae_UCG.001	1	0
g__Anaerovorax@g__Candidatus_Saccharimonas	1	0
g__Anaerovorax@g__Succinivibrio	1	0
g__Anaerovorax@g__Treponema	1	0
g__Eubacterium_nodatum_group@g__Succiniclasticum	1	0
g__Eubacterium_nodatum_group@g__Anaerovibrio	1	0
g__Eubacterium_nodatum_group@g__Selenomonas	1	0
g__Eubacterium_nodatum_group@g__Veillonellaceae_UCG.001	1	1
g__Eubacterium_nodatum_group@g__Dialister	1	0
g__Eubacterium_nodatum_group@g__Succinivibrio	1	1
g__Succiniclasticum@Unassigned135	1	1
g__Succiniclasticum@g__Anaerovibrio	1	1
g__Succiniclasticum@g__Selenomonas	1	1
g__Succiniclasticum@g__Veillonellaceae_UCG.001	1	1
g__Succiniclasticum@g__Treponema	1	0
Unassigned135@g__Anaerovibrio	1	1
Unassigned135@g__Selenomonas	1	1
Unassigned135@g__Veillonellaceae_UCG.001	1	1
Unassigned135@g__Dialister	1	0
Unassigned135@g__Candidatus_Saccharimonas	1	1
Unassigned135@g__Succinivibrio	1	1
g__Anaerovibrio@g__Selenomonas	1	1
g__Anaerovibrio@g__Veillonellaceae_UCG.001	1	1
g__Anaerovibrio@g__Dialister	1	1
g__Anaerovibrio@g__Candidatus_Saccharimonas	1	1
g__Anaerovibrio@g__Succinivibrio	1	1
g__Selenomonas@g__Veillonellaceae_UCG.001	1	1
g__Selenomonas@g__Dialister	1	1
g__Selenomonas@g__Candidatus_Saccharimonas	1	1
g__Selenomonas@g__Succinivibrio	1	1
g__Selenomonas@g__Treponema	1	0
g__Veillonellaceae_UCG.001@g__Dialister	1	1
g__Veillonellaceae_UCG.001@g__Candidatus_Saccharimonas	1	1
g__Veillonellaceae_UCG.001@g__Treponema	1	1
g__Dialister@g__Candidatus_Saccharimonas	1	1
g__Methanobrevibacter@g__Olsenella	0	1
g__Methanobrevibacter@g__Prevotellaceae_UCG.004	0	1
g__Methanobrevibacter@g__Christensenellaceae_R.7_group	0	1
g__Methanobrevibacter@g__Moryella	0	1
g__Methanobrevibacter@g__Ruminococcus_gauvreauii_group	0	1
g__Methanobrevibacter@g__Succiniclasticum	0	1
g__Methanobrevibacter@g__Megasphaera	0	1
g__Methanobrevibacter@g__Candidatus_Saccharimonas	0	1
g__Olsenella@g__Desulfovibrio	0	1
g__Olsenella@g__Fibrobacter	0	1
g__Olsenella@g__Erysipelotrichaceae_UCG.002	0	1
g__Olsenella@g__RF39	0	1
g__Olsenella@g__Defluviitaleaceae_UCG.011	0	1
g__Olsenella@g__Eubacterium_ruminantium_group	0	1
g__Olsenella@g__Moryella	0	1
g__Olsenella@g__Pseudobutyrivibrio	0	1
g__Olsenella@g__Clostridium_methylpentosum_group	0	1
g__Olsenella@Unassigned45	0	1
g__Olsenella@g__Anaerovibrio	0	1
g__Olsenella@g__Veillonellaceae_UCG.001	0	1
g__Olsenella@g__Megasphaera	0	1
g__Olsenella@g__Candidatus_Saccharimonas	0	1
g__Olsenella@g__Treponema	0	1
Unassigned103@g__F082	0	1
Unassigned103@g__Desulfovibrio	0	1
Unassigned103@g__Fibrobacter	0	1
Unassigned103@g__Erysipelotrichaceae_UCG.002	0	1
Unassigned103@g__UCG.004	0	1
Unassigned103@g__RF39	0	1
Unassigned103@g__Saccharofermentans	0	1
Unassigned103@g__Clostridia_vadinBB60_group	0	1
Unassigned103@g__Moryella	0	1
Unassigned103@Unassigned131	0	1
Unassigned103@Unassigned42	0	1
Unassigned103@g__NK4A214_group	0	1
Unassigned103@Unassigned133	0	1
Unassigned103@Unassigned45	0	1
Unassigned103@g__Selenomonas	0	1
Unassigned103@g__Megasphaera	0	1
Unassigned103@g__Candidatus_Saccharimonas	0	1
Unassigned103@g__Treponema	0	1
g__Bacteroidales_RF16_group@g__Prevotellaceae_UCG.001	0	1
g__Bacteroidales_RF16_group@Unassigned37	0	1
g__Bacteroidales_RF16_group@g__Erysipelotrichaceae_UCG.009	0	1
g__Bacteroidales_RF16_group@Unassigned129	0	1
g__Bacteroidales_RF16_group@g__Lachnospiraceae_ND3007_group	0	1
g__Bacteroidales_RF16_group@g__Moryella	0	1
g__Bacteroidales_RF16_group@g__Shuttleworthia	0	1
g__Bacteroidales_RF16_group@g__probable_genus_10	0	1
g__Bacteroidales_RF16_group@Unassigned45	0	1
g__Bacteroidales_RF16_group@g__Anaerovibrio	0	1
g__Bacteroidales_RF16_group@g__Selenomonas	0	1
g__Bacteroidales_RF16_group@g__Veillonellaceae_UCG.001	0	1
g__Bacteroidales_RF16_group@g__Dialister	0	1
g__Bacteroidales_RF16_group@g__Megasphaera	0	1
g__Bacteroidales_UCG.001@g__Prevotellaceae_UCG.004	0	1
g__Bacteroidales_UCG.001@g__Desulfovibrio	0	1
g__Bacteroidales_UCG.001@g__Erysipelotrichaceae_UCG.002	0	1
g__Bacteroidales_UCG.001@g__Acetitomaculum	0	1
g__Bacteroidales_UCG.001@g__Butyrivibrio	0	1
g__Bacteroidales_UCG.001@g__Lachnospiraceae_NK3A20_group	0	1
g__Bacteroidales_UCG.001@g__Clostridium_methylpentosum_group	0	1
g__Bacteroidales_UCG.001@Unassigned131	0	1
g__Bacteroidales_UCG.001@g__UCG.010	0	1
g__Bacteroidales_UCG.001@Unassigned133	0	1
g__Bacteroidales_UCG.001@Unassigned45	0	1
g__Bacteroidales_UCG.001@g__Megasphaera	0	1
g__Bacteroidales_UCG.001@g__Succinivibrionaceae_UCG.001	0	1
g__F082@Unassigned104	0	1
g__F082@g__Erysipelotrichaceae_UCG.002	0	1
g__F082@Unassigned37	0	1
g__F082@g__Clostridia_vadinBB60_group	0	1
g__F082@g__Butyrivibrio	0	1
g__F082@g__Moryella	0	1
g__F082@g__Pseudobutyrivibrio	0	1
g__F082@g__Shuttleworthia	0	1
g__F082@g__probable_genus_10	0	1
g__F082@g__Clostridium_methylpentosum_group	0	1
g__F082@Unassigned42	0	1
g__F082@Unassigned133	0	1
g__F082@g__Eubacterium_nodatum_group	0	1
g__F082@Unassigned45	0	1
g__F082@g__Anaerovibrio	0	1
g__F082@g__Megasphaera	0	1
g__F082@g__Succinivibrionaceae_UCG.001	0	1
g__F082@g__Treponema	0	1
g__Muribaculaceae@g__Prevotellaceae_UCG.004	0	1
g__Muribaculaceae@g__Clostridia_UCG.014	0	1
g__Muribaculaceae@g__Defluviitaleaceae_UCG.011	0	1
g__Muribaculaceae@g__Butyrivibrio	0	1
g__Muribaculaceae@g__Clostridium_methylpentosum_group	0	1
g__Muribaculaceae@g__NK4A214_group	0	1
g__Muribaculaceae@g__Ruminococcus	0	1
g__Muribaculaceae@g__Eubacterium_nodatum_group	0	1
g__Muribaculaceae@Unassigned45	0	1
g__Muribaculaceae@g__Dialister	0	1
g__Muribaculaceae@g__Candidatus_Saccharimonas	0	1
g__Muribaculaceae@g__Succinivibrionaceae_UCG.001	0	1
Unassigned104@Unassigned129	0	1
Unassigned104@g__Butyrivibrio	0	1
Unassigned104@g__Lachnospiraceae_NK3A20_group	0	1
Unassigned104@g__NK4A214_group	0	1
Unassigned104@Unassigned43	0	1
Unassigned104@g__Megasphaera	0	1
Unassigned104@g__Succinivibrionaceae_UCG.001	0	1
g__Prevotella@g__Desulfovibrio	0	1
g__Prevotella@g__Erysipelotrichaceae_UCG.002	0	1
g__Prevotella@g__RF39	0	1
g__Prevotella@g__Eubacterium_ruminantium_group	0	1
g__Prevotella@g__probable_genus_10	0	1
g__Prevotella@g__Clostridium_methylpentosum_group	0	1
g__Prevotella@Unassigned42	0	1
g__Prevotella@g__Ruminococcus	0	1
g__Prevotella@g__UCG.010	0	1
g__Prevotella@Unassigned133	0	1
g__Prevotella@g__Succiniclasticum	0	1
g__Prevotella@g__Anaerovibrio	0	1
g__Prevotella@g__Selenomonas	0	1
g__Prevotella@g__Veillonellaceae_UCG.001	0	1
g__Prevotella@g__Succinivibrio	0	1
g__Prevotellaceae_Ga6A1_group@g__Fibrobacter	0	1
g__Prevotellaceae_Ga6A1_group@g__Erysipelotrichaceae_UCG.002	0	1
g__Prevotellaceae_Ga6A1_group@g__Defluviitaleaceae_UCG.011	0	1
g__Prevotellaceae_Ga6A1_group@g__Eubacterium_ruminantium_group	0	1
g__Prevotellaceae_Ga6A1_group@g__Moryella	0	1
g__Prevotellaceae_Ga6A1_group@g__Shuttleworthia	0	1
g__Prevotellaceae_Ga6A1_group@g__probable_genus_10	0	1
g__Prevotellaceae_Ga6A1_group@g__Clostridium_methylpentosum_group	0	1
g__Prevotellaceae_Ga6A1_group@g__Eubacterium_coprostanoligenes_group	0	1
g__Prevotellaceae_Ga6A1_group@Unassigned43	0	1
g__Prevotellaceae_Ga6A1_group@g__Eubacterium_nodatum_group	0	1
g__Prevotellaceae_Ga6A1_group@Unassigned45	0	1
g__Prevotellaceae_Ga6A1_group@g__Veillonellaceae_UCG.001	0	1
g__Prevotellaceae_Ga6A1_group@g__Dialister	0	1
g__Prevotellaceae_Ga6A1_group@g__Megasphaera	0	1
g__Prevotellaceae_UCG.001@g__Fibrobacter	0	1
g__Prevotellaceae_UCG.001@Unassigned37	0	1
g__Prevotellaceae_UCG.001@g__Butyrivibrio	0	1
g__Prevotellaceae_UCG.001@g__Eubacterium_ruminantium_group	0	1
g__Prevotellaceae_UCG.001@g__Lachnospiraceae_NK3A20_group	0	1
g__Prevotellaceae_UCG.001@g__Lachnospiraceae_XPB1014_group	0	1
g__Prevotellaceae_UCG.001@g__Moryella	0	1
g__Prevotellaceae_UCG.001@g__Ruminococcus_gauvreauii_group	0	1
g__Prevotellaceae_UCG.001@g__Syntrophococcus	0	1
g__Prevotellaceae_UCG.001@g__Clostridium_methylpentosum_group	0	1
g__Prevotellaceae_UCG.001@Unassigned45	0	1
g__Prevotellaceae_UCG.001@g__Megasphaera	0	1
g__Prevotellaceae_UCG.001@g__Succinivibrio	0	1
g__Prevotellaceae_UCG.001@g__Succinivibrionaceae_UCG.001	0	1
g__Prevotellaceae_UCG.003@g__Erysipelotrichaceae_UCG.002	0	1
g__Prevotellaceae_UCG.003@g__UCG.004	0	1
g__Prevotellaceae_UCG.003@g__Lachnospiraceae_NK3A20_group	0	1
g__Prevotellaceae_UCG.003@g__Oribacterium	0	1
g__Prevotellaceae_UCG.003@g__Clostridium_methylpentosum_group	0	1
g__Prevotellaceae_UCG.003@g__Ruminococcus	0	1
g__Prevotellaceae_UCG.003@g__Eubacterium_nodatum_group	0	1
g__Prevotellaceae_UCG.003@Unassigned45	0	1
g__Prevotellaceae_UCG.003@g__Megasphaera	0	1
g__Prevotellaceae_UCG.003@g__Succinivibrionaceae_UCG.001	0	1
g__Prevotellaceae_UCG.004@g__Erysipelotrichaceae_UCG.002	0	1
g__Prevotellaceae_UCG.004@Unassigned37	0	1
g__Prevotellaceae_UCG.004@Unassigned129	0	1
g__Prevotellaceae_UCG.004@g__Lachnospiraceae_ND3007_group	0	1
g__Prevotellaceae_UCG.004@g__Moryella	0	1
g__Prevotellaceae_UCG.004@g__Pseudobutyrivibrio	0	1
g__Prevotellaceae_UCG.004@g__Ruminococcus_gauvreauii_group	0	1
g__Prevotellaceae_UCG.004@g__Shuttleworthia	0	1
g__Prevotellaceae_UCG.004@g__Syntrophococcus	0	1
g__Prevotellaceae_UCG.004@g__probable_genus_10	0	1
g__Prevotellaceae_UCG.004@g__Clostridium_methylpentosum_group	0	1
g__Prevotellaceae_UCG.004@g__NK4A214_group	0	1
g__Prevotellaceae_UCG.004@Unassigned43	0	1
g__Prevotellaceae_UCG.004@g__Dialister	0	1
g__Prevotellaceae_YAB2003_group@g__Erysipelotrichaceae_UCG.002	0	1
g__Prevotellaceae_YAB2003_group@g__UCG.002	0	1
g__Prevotellaceae_YAB2003_group@g__Succiniclasticum	0	1
g__Prevotellaceae_YAB2003_group@g__Succinivibrionaceae_UCG.001	0	1
g__Rikenellaceae_RC9_gut_group@g__Erysipelotrichaceae_UCG.002	0	1
g__Rikenellaceae_RC9_gut_group@Unassigned37	0	1
g__Rikenellaceae_RC9_gut_group@g__RF39	0	1
g__Rikenellaceae_RC9_gut_group@g__Defluviitaleaceae_UCG.011	0	1
g__Rikenellaceae_RC9_gut_group@g__Moryella	0	1
g__Rikenellaceae_RC9_gut_group@g__Pseudobutyrivibrio	0	1
g__Rikenellaceae_RC9_gut_group@Unassigned42	0	1
g__Rikenellaceae_RC9_gut_group@Unassigned43	0	1
g__Rikenellaceae_RC9_gut_group@Unassigned133	0	1
g__Rikenellaceae_RC9_gut_group@g__Eubacterium_nodatum_group	0	1
g__Rikenellaceae_RC9_gut_group@Unassigned45	0	1
g__Rikenellaceae_RC9_gut_group@g__Anaerovibrio	0	1
g__Rikenellaceae_RC9_gut_group@g__Selenomonas	0	1
g__Rikenellaceae_RC9_gut_group@g__Megasphaera	0	1
g__Rikenellaceae_RC9_gut_group@g__Succinivibrionaceae_UCG.001	0	1
g__Desulfovibrio@g__Fibrobacter	0	1
g__Desulfovibrio@g__Erysipelotrichaceae_UCG.002	0	1
g__Desulfovibrio@g__Erysipelotrichaceae_UCG.009	0	1
g__Desulfovibrio@g__Shuttleworthia	0	1
g__Desulfovibrio@g__probable_genus_10	0	1
g__Desulfovibrio@g__Clostridium_methylpentosum_group	0	1
g__Desulfovibrio@Unassigned43	0	1
g__Desulfovibrio@Unassigned133	0	1
g__Desulfovibrio@Unassigned45	0	1
g__Desulfovibrio@g__Dialister	0	1
g__Desulfovibrio@g__Megasphaera	0	1
g__Desulfovibrio@g__Succinivibrionaceae_UCG.001	0	1
g__Fibrobacter@g__Erysipelotrichaceae_UCG.002	0	1
g__Fibrobacter@g__RF39	0	1
g__Fibrobacter@g__Lachnospiraceae_XPB1014_group	0	1
g__Fibrobacter@g__Oribacterium	0	1
g__Fibrobacter@g__Clostridium_methylpentosum_group	0	1
g__Fibrobacter@Unassigned43	0	1
g__Fibrobacter@g__Ruminococcus	0	1
g__Fibrobacter@g__Dialister	0	1
g__Fibrobacter@g__Succinivibrionaceae_UCG.001	0	1
g__Erysipelotrichaceae_UCG.002@g__UCG.004	0	1
g__Erysipelotrichaceae_UCG.002@Unassigned37	0	1
g__Erysipelotrichaceae_UCG.002@g__Erysipelotrichaceae_UCG.009	0	1
g__Erysipelotrichaceae_UCG.002@g__RF39	0	1
g__Erysipelotrichaceae_UCG.002@g__Saccharofermentans	0	1
g__Erysipelotrichaceae_UCG.002@g__Clostridia_UCG.014	0	1
g__Erysipelotrichaceae_UCG.002@Unassigned129	0	1
g__Erysipelotrichaceae_UCG.002@g__Acetitomaculum	0	1
g__Erysipelotrichaceae_UCG.002@g__Butyrivibrio	0	1
g__Erysipelotrichaceae_UCG.002@g__Lachnospiraceae_ND3007_group	0	1
g__Erysipelotrichaceae_UCG.002@g__Lachnospiraceae_XPB1014_group	0	1
g__Erysipelotrichaceae_UCG.002@g__Moryella	0	1
g__Erysipelotrichaceae_UCG.002@g__Oribacterium	0	1
g__Erysipelotrichaceae_UCG.002@g__Pseudobutyrivibrio	0	1
g__Erysipelotrichaceae_UCG.002@g__Ruminococcus_gauvreauii_group	0	1
g__Erysipelotrichaceae_UCG.002@g__Shuttleworthia	0	1
g__Erysipelotrichaceae_UCG.002@g__Syntrophococcus	0	1
g__Erysipelotrichaceae_UCG.002@g__Clostridium_methylpentosum_group	0	1
g__Erysipelotrichaceae_UCG.002@g__Eubacterium_coprostanoligenes_group	0	1
g__Erysipelotrichaceae_UCG.002@Unassigned131	0	1
g__Erysipelotrichaceae_UCG.002@Unassigned42	0	1
g__Erysipelotrichaceae_UCG.002@g__NK4A214_group	0	1
g__Erysipelotrichaceae_UCG.002@g__UCG.002	0	1
g__Erysipelotrichaceae_UCG.002@Unassigned43	0	1
g__Erysipelotrichaceae_UCG.002@g__Ruminococcus	0	1
g__Erysipelotrichaceae_UCG.002@g__Eubacterium_nodatum_group	0	1
g__Erysipelotrichaceae_UCG.002@g__Succiniclasticum	0	1
g__Erysipelotrichaceae_UCG.002@Unassigned135	0	1
g__Erysipelotrichaceae_UCG.002@Unassigned45	0	1
g__Erysipelotrichaceae_UCG.002@g__Anaerovibrio	0	1
g__Erysipelotrichaceae_UCG.002@g__Selenomonas	0	1
g__Erysipelotrichaceae_UCG.002@g__Dialister	0	1
g__Erysipelotrichaceae_UCG.002@g__Megasphaera	0	1
g__Erysipelotrichaceae_UCG.002@g__Candidatus_Saccharimonas	0	1
g__Erysipelotrichaceae_UCG.002@g__Succinivibrio	0	1
g__Erysipelotrichaceae_UCG.002@g__Succinivibrionaceae_UCG.001	0	1
g__Erysipelotrichaceae_UCG.002@g__Treponema	0	1
g__UCG.004@g__Erysipelotrichaceae_UCG.009	0	1
g__UCG.004@g__Clostridia_UCG.014	0	1
g__UCG.004@g__Defluviitaleaceae_UCG.011	0	1
g__UCG.004@Unassigned129	0	1
g__UCG.004@g__Butyrivibrio	0	1
g__UCG.004@g__Lachnospiraceae_XPB1014_group	0	1
g__UCG.004@g__Moryella	0	1
g__UCG.004@g__Oribacterium	0	1
g__UCG.004@g__Shuttleworthia	0	1
g__UCG.004@g__Syntrophococcus	0	1
g__UCG.004@g__probable_genus_10	0	1
g__UCG.004@g__Clostridium_methylpentosum_group	0	1
g__UCG.004@Unassigned42	0	1
g__UCG.004@Unassigned45	0	1
g__UCG.004@g__Megasphaera	0	1
g__UCG.004@g__Succinivibrionaceae_UCG.001	0	1
Unassigned37@g__Saccharofermentans	0	1
Unassigned37@g__Butyrivibrio	0	1
Unassigned37@g__Pseudobutyrivibrio	0	1
Unassigned37@g__Ruminococcus_gauvreauii_group	0	1
Unassigned37@g__Syntrophococcus	0	1
Unassigned37@g__UCG.002	0	1
Unassigned37@g__UCG.010	0	1
Unassigned37@Unassigned45	0	1
Unassigned37@g__Anaerovibrio	0	1
Unassigned37@g__Megasphaera	0	1
Unassigned37@g__Succinivibrionaceae_UCG.001	0	1
g__Erysipelotrichaceae_UCG.009@g__Clostridia_vadinBB60_group	0	1
g__Erysipelotrichaceae_UCG.009@Unassigned129	0	1
g__Erysipelotrichaceae_UCG.009@g__Acetitomaculum	0	1
g__Erysipelotrichaceae_UCG.009@g__Lachnospiraceae_ND3007_group	0	1
g__Erysipelotrichaceae_UCG.009@g__Lachnospiraceae_XPB1014_group	0	1
g__Erysipelotrichaceae_UCG.009@g__Clostridium_methylpentosum_group	0	1
g__Erysipelotrichaceae_UCG.009@Unassigned42	0	1
g__Erysipelotrichaceae_UCG.009@g__Megasphaera	0	1
g__Erysipelotrichaceae_UCG.009@g__Succinivibrio	0	1
g__Erysipelotrichaceae_UCG.009@g__Succinivibrionaceae_UCG.001	0	1
g__RF39@g__Ruminococcus_gauvreauii_group	0	1
g__RF39@g__UCG.002	0	1
g__RF39@Unassigned133	0	1
g__RF39@g__Megasphaera	0	1
g__Christensenellaceae_R.7_group@g__Acetitomaculum	0	1
g__Christensenellaceae_R.7_group@g__Lachnospiraceae_XPB1014_group	0	1
g__Christensenellaceae_R.7_group@g__Ruminococcus_gauvreauii_group	0	1
g__Christensenellaceae_R.7_group@g__Shuttleworthia	0	1
g__Christensenellaceae_R.7_group@g__Eubacterium_coprostanoligenes_group	0	1
g__Christensenellaceae_R.7_group@Unassigned42	0	1
g__Christensenellaceae_R.7_group@Unassigned45	0	1
g__Christensenellaceae_R.7_group@g__Megasphaera	0	1
g__Christensenellaceae_R.7_group@g__Succinivibrionaceae_UCG.001	0	1
g__Saccharofermentans@g__Butyrivibrio	0	1
g__Saccharofermentans@g__Ruminococcus_gauvreauii_group	0	1
g__Saccharofermentans@g__Clostridium_methylpentosum_group	0	1
g__Saccharofermentans@g__NK4A214_group	0	1
g__Saccharofermentans@g__Ruminococcus	0	1
g__Saccharofermentans@Unassigned133	0	1
g__Saccharofermentans@Unassigned45	0	1
g__Saccharofermentans@g__Succinivibrionaceae_UCG.001	0	1
g__Clostridia_UCG.014@g__Lachnospiraceae_NK3A20_group	0	1
g__Clostridia_UCG.014@g__probable_genus_10	0	1
g__Clostridia_UCG.014@g__Succiniclasticum	0	1
g__Clostridia_UCG.014@Unassigned45	0	1
g__Clostridia_UCG.014@g__Megasphaera	0	1
g__Clostridia_UCG.014@g__Succinivibrionaceae_UCG.001	0	1
g__Clostridia_vadinBB60_group@g__Butyrivibrio	0	1
g__Clostridia_vadinBB60_group@g__Lachnospiraceae_ND3007_group	0	1
g__Clostridia_vadinBB60_group@g__Clostridium_methylpentosum_group	0	1
g__Clostridia_vadinBB60_group@Unassigned131	0	1
[truncated: 170 more rows]

## Sheet: Table S10.
Table S10. Genome-Wide Association Study (GWAS) of Enterotypes in Sheep Rumen Microbiota: Significant SNP Associations
[truncated: 6 more rows]

[truncated: 1 more sheets: Table S11.]
